# Supplementary material for: Microstructural integrity of white matter tracts amongst older fallers: A DTI study
Source: PLoS One. 2017 Jun 28;12(6):e0179895. doi: 10.1371/journal.pone.0179895 (PMC5489210; doi:10.1371/journal.pone.0179895)
Supplement: S1 Table — The tract-based spatial statistics (TBSS) of the DTI metrics. (XLSX) [file pone.0179895.s001.xlsx]

## Sheet: FA
RN	FALLER	#3	#4	#5	#6	#15	#16	#17	#18	#19	#20	#21	#22	#23	#24	#25	#26	#27	#28	#29	#30	#31	#32	#33	#34	#35	#36	#38	#39	#40	#41	#42	#43	#44	#45	#46	#47	#48	#49	#50
TOTAL		1758	3317	2363	180	42	41	749	713	870	903	644	663	1227	1476	1406	1447	743	682	739	1042	252	551	919	965	333	244	1	97	65	1664	1603	13	11	438	456	13	48	122	20
SIGNIFICANT		0	0	0	0	0	0	0	0	0	0	0	0	0	0	0	0	0	0	0	0	0	0	0	0	0	0	0	0	0	0	0	0	0	0	0	0	0	0	0
FRACTION		0	0	0	0	0	0	0	0	0	0	0	0	0	0	0	0	0	0	0	0	0	0	0	0	0	0	0	0	0	0	0	0	0	0	0	0	0	0	0
00328022	CTRL	0.704177	0.561901	0.782137	0.376671	0.722018	0.776918	0.578852	0.591554	0.713184	0.718768	0.562981	0.56647	0.46273	0.451659	0.481674	0.493415	0.442472	0.449261	0.587396	0.572163	0.481391	0.511114	0.440324	0.448755	0.50265	0.5965	0.415037	0.393719	0.463247	0.500873	0.511855	0.438613	0.459461	0.424354	0.46744	0.571585	0.673878	0.575828	0.561839
00501891	CTRL	0.684733	0.593161	0.814893	0.466898	0.762134	0.725005	0.534486	0.569968	0.727264	0.708698	0.57518	0.593167	0.49209	0.46409	0.509451	0.5072	0.469516	0.466778	0.57023	0.57801	0.502921	0.512234	0.46062	0.459788	0.479485	0.528489	0.401096	0.46884	0.462187	0.491393	0.502613	0.456892	0.438296	0.469235	0.452829	0.537381	0.562032	0.589596	0.519877
00523135	CTRL	0.690422	0.630179	0.758037	0.443958	0.715206	0.770399	0.557446	0.557491	0.711758	0.698939	0.554345	0.571925	0.469688	0.444328	0.520947	0.516435	0.530509	0.487251	0.593051	0.681409	0.513701	0.517109	0.451481	0.46106	0.436277	0.562807	0.459712	0.425795	0.445789	0.467772	0.508158	0.432225	0.467563	0.457406	0.531169	0.53277	0.624441	0.719091	0.568143
00735370	CTRL	0.663471	0.615879	0.731165	0.318076	0.696017	0.64977	0.549118	0.58087	0.747116	0.704691	0.54881	0.612993	0.438282	0.399223	0.442876	0.463902	0.506693	0.491188	0.481614	0.551314	0.484208	0.499967	0.448042	0.420821	0.468595	0.529662	0.403211	0.415147	0.42702	0.460229	0.477857	0.418706	0.406079	0.457879	0.388991	0.641587	0.305697	0.583525	0.443256
00766470	CTRL	0.667676	0.622851	0.80488	0.429783	0.738597	0.674518	0.569339	0.575873	0.711342	0.729269	0.558262	0.557688	0.426552	0.420187	0.495269	0.471631	0.473513	0.436721	0.574811	0.627544	0.496611	0.499164	0.444443	0.45958	0.500238	0.534031	0.435826	0.427513	0.460862	0.480766	0.516936	0.461895	0.455798	0.407031	0.416166	0.490966	0.56379	0.623608	0.490546
00805246	CTRL	0.680207	0.59719	0.784944	0.313723	0.635819	0.692688	0.60686	0.597294	0.716627	0.700833	0.597039	0.598377	0.449474	0.451407	0.512687	0.516566	0.50262	0.507679	0.545305	0.578861	0.528812	0.557874	0.443505	0.444301	0.510738	0.574242	0.601206	0.43866	0.454197	0.477127	0.50753	0.520935	0.470596	0.495032	0.520839	0.599012	0.617347	0.520488	0.518274
01212370	CTRL	0.726171	0.626009	0.818336	0.332188	0.70462	0.736549	0.636067	0.5989	0.743337	0.733607	0.607848	0.638346	0.520459	0.464901	0.512137	0.527148	0.531774	0.510799	0.671461	0.668234	0.572362	0.587242	0.464416	0.464031	0.490029	0.593429	0.37004	0.508445	0.475002	0.522912	0.554772	0.519509	0.50521	0.501188	0.537932	0.565604	0.705598	0.631562	0.542488
01605194	CTRL	0.670337	0.569301	0.766363	0.426196	0.788022	0.667076	0.492508	0.50766	0.71985	0.668148	0.543025	0.601422	0.40307	0.408873	0.445315	0.464551	0.462178	0.443662	0.545803	0.582731	0.517124	0.530261	0.371344	0.420997	0.426442	0.533355	0.470982	0.409701	0.453894	0.451923	0.459275	0.38363	0.402817	0.44656	0.446735	0.551955	0.593127	0.572048	0.48185
01791630	CTRL	0.7756	0.632134	0.813832	0.39905	0.773362	0.703508	0.629629	0.650138	0.741221	0.714555	0.635544	0.60116	0.572287	0.501378	0.525103	0.534022	0.499418	0.492514	0.59545	0.668249	0.582075	0.595663	0.485	0.531004	0.512049	0.56055	0.4075	0.439002	0.462691	0.483442	0.549058	0.50652	0.519763	0.510468	0.525087	0.636147	0.702607	0.575081	0.565162
02028034	CTRL	0.647265	0.57878	0.785982	0.426092	0.717938	0.673106	0.555569	0.53326	0.69684	0.659899	0.545434	0.571688	0.449982	0.417685	0.471562	0.480425	0.466592	0.437948	0.553517	0.591839	0.508482	0.540584	0.430569	0.42286	0.497651	0.553046	0.476168	0.452085	0.461868	0.492166	0.497554	0.489289	0.46402	0.452444	0.455793	0.537403	0.547231	0.614068	0.49407
02094681	CTRL	0.716363	0.597928	0.806427	0.317684	0.802905	0.71882	0.576577	0.618428	0.772891	0.749812	0.570383	0.56802	0.500456	0.47572	0.49514	0.494305	0.45242	0.467891	0.634034	0.601444	0.515576	0.540856	0.459864	0.467876	0.558148	0.628892	0.45514	0.403483	0.48983	0.510086	0.538902	0.417335	0.440541	0.46973	0.529739	0.668451	0.705691	0.649457	0.499828
03164772	CTRL	0.701514	0.605731	0.802014	0.363139	0.769885	0.740178	0.568333	0.585037	0.732271	0.701099	0.548178	0.610003	0.448936	0.46912	0.517271	0.533101	0.484641	0.460356	0.552096	0.591945	0.508732	0.529471	0.448497	0.460677	0.482035	0.574736	0.282607	0.441971	0.48385	0.491089	0.523661	0.483689	0.425273	0.490228	0.51411	0.638042	0.665864	0.625098	0.558025
03472418	CTRL	0.682803	0.590132	0.794324	0.362631	0.723103	0.763107	0.586153	0.60706	0.729241	0.723577	0.586394	0.583584	0.442593	0.46216	0.498619	0.538784	0.49174	0.499511	0.580545	0.604635	0.494442	0.533848	0.465294	0.491216	0.486521	0.561688	0.401194	0.439582	0.488963	0.492517	0.531703	0.45797	0.476092	0.475804	0.496669	0.56743	0.657445	0.647325	0.641839
03593908	CTRL	0.710804	0.579078	0.829785	0.333638	0.784449	0.781447	0.599572	0.638326	0.761722	0.763662	0.63101	0.643499	0.47906	0.448416	0.502367	0.515456	0.4693	0.47956	0.601743	0.611697	0.52283	0.500643	0.496586	0.511424	0.561694	0.611923	0.604247	0.452209	0.488783	0.536344	0.515167	0.423929	0.504352	0.515692	0.515994	0.628935	0.722563	0.608816	0.52762
03973794	CTRL	0.63946	0.510756	0.795149	0.243674	0.704411	0.662832	0.540541	0.56023	0.718704	0.704684	0.559147	0.550737	0.43302	0.399476	0.484901	0.48676	0.458851	0.434407	0.537435	0.56243	0.484002	0.501027	0.450845	0.442691	0.458437	0.556386	0.346644	0.383308	0.448266	0.476047	0.487323	0.394218	0.461497	0.450563	0.449281	0.543698	0.627527	0.614767	0.591094
04334353	CTRL	0.620202	0.547715	0.783561	0.401556	0.719237	0.688967	0.548533	0.560021	0.677121	0.677556	0.575127	0.561317	0.436612	0.428607	0.457436	0.42875	0.425007	0.425359	0.563082	0.541318	0.529456	0.49508	0.456862	0.434659	0.495818	0.524936	0.37474	0.420918	0.472901	0.476259	0.476857	0.417835	0.415689	0.495362	0.488187	0.561697	0.604996	0.570681	0.542829
07017855	CTRL	0.725665	0.672159	0.812139	0.432706	0.801958	0.776667	0.656087	0.621805	0.74812	0.717003	0.600054	0.646685	0.51972	0.466411	0.549399	0.526988	0.50536	0.493226	0.57991	0.625104	0.533745	0.567849	0.52585	0.544924	0.533328	0.61884	0.461161	0.515136	0.578954	0.504174	0.527597	0.462917	0.527545	0.541823	0.51401	0.572509	0.675815	0.665685	0.646697
07029381	CTRL	0.664345	0.571106	0.810268	0.361171	0.738178	0.773843	0.572617	0.560155	0.664315	0.7471	0.637854	0.59182	0.442461	0.421465	0.489975	0.50228	0.433346	0.449395	0.568248	0.57976	0.558046	0.527258	0.400983	0.435214	0.479667	0.573291	0.43005	0.402856	0.530494	0.462934	0.484052	0.431589	0.419269	0.42216	0.460808	0.480426	0.549328	0.531066	0.527291
07531303	CTRL	0.711495	0.575512	0.784037	0.327922	0.827357	0.819129	0.602735	0.58157	0.759114	0.71476	0.549446	0.583946	0.492262	0.524872	0.514211	0.516486	0.486634	0.48736	0.550245	0.568933	0.532633	0.541355	0.444308	0.446356	0.466509	0.533074	0.606162	0.433456	0.52189	0.445613	0.4634	0.484875	0.481213	0.487388	0.485912	0.573694	0.581859	0.669681	0.548051
08786372	CTRL	0.687714	0.619366	0.828558	0.424952	0.703782	0.690875	0.581481	0.581468	0.712257	0.671073	0.599772	0.628129	0.438476	0.43528	0.497432	0.505368	0.523572	0.535101	0.606311	0.672822	0.538566	0.544911	0.471602	0.470598	0.508169	0.578276	0.580361	0.479497	0.508602	0.501669	0.517459	0.432765	0.455028	0.484484	0.533726	0.557551	0.614583	0.694991	0.654152
08861064	CTRL	0.657768	0.551231	0.790819	0.359651	0.664703	0.650806	0.554505	0.57975	0.709345	0.677991	0.559758	0.54458	0.424514	0.406454	0.443201	0.460027	0.429816	0.451291	0.585614	0.606115	0.481123	0.479509	0.411071	0.443134	0.493427	0.560069	0.529751	0.422081	0.488784	0.488679	0.500038	0.503385	0.486262	0.504765	0.485591	0.557419	0.644236	0.602279	0.544325
11373030	CTRL	0.659871	0.536598	0.808899	0.246313	0.722678	0.781961	0.568943	0.570255	0.764894	0.78091	0.647746	0.665727	0.452579	0.422677	0.508403	0.531226	0.519048	0.543862	0.571219	0.642867	0.520987	0.571036	0.443903	0.412156	0.466257	0.519057	0.381922	0.401223	0.518901	0.485795	0.5341	0.530957	0.441882	0.458534	0.503429	0.577814	0.684109	0.567168	0.614514
13698254	CTRL	0.694909	0.592598	0.79944	0.395014	0.84359	0.741711	0.572696	0.561579	0.745185	0.715452	0.600903	0.584747	0.468819	0.452747	0.477677	0.465732	0.45533	0.473666	0.696522	0.662167	0.537996	0.586052	0.465323	0.468924	0.524014	0.577651	0.412577	0.47524	0.502685	0.545597	0.528008	0.469193	0.41073	0.485943	0.508489	0.591653	0.668441	0.611747	0.51451
13823202	CTRL	0.717074	0.644397	0.796755	0.555605	0.745784	0.668912	0.61115	0.60243	0.717464	0.683377	0.59432	0.593239	0.505594	0.501471	0.486536	0.493196	0.495642	0.480945	0.566096	0.603894	0.502479	0.522936	0.491004	0.506966	0.488826	0.631524	0.601829	0.454928	0.544449	0.529254	0.536017	0.597249	0.500563	0.532511	0.518004	0.638285	0.702804	0.62668	0.484747
14841301	CTRL	0.69114	0.657395	0.785048	0.534347	0.756172	0.772309	0.57813	0.572673	0.709314	0.707958	0.541308	0.60487	0.500337	0.491074	0.513505	0.538529	0.525766	0.48019	0.569132	0.60507	0.518552	0.55249	0.447867	0.4854	0.489335	0.583399	0.467983	0.447131	0.571045	0.479862	0.496351	0.562881	0.45788	0.498317	0.522567	0.56323	0.670801	0.623099	0.552602
15103150	CTRL	0.661153	0.579316	0.788863	0.462725	0.753678	0.725062	0.566421	0.572243	0.695231	0.665776	0.5751	0.595647	0.456858	0.41925	0.451772	0.456567	0.445704	0.461176	0.546211	0.581705	0.527428	0.524749	0.395679	0.411861	0.453291	0.528369	0.304356	0.446248	0.488627	0.474326	0.492256	0.422386	0.433674	0.474778	0.496355	0.504018	0.537041	0.587219	0.573236
16111591	CTRL	0.67543	0.572987	0.790713	0.521349	0.793171	0.723228	0.531573	0.517924	0.7124	0.676951	0.539776	0.563338	0.472937	0.458956	0.478026	0.46683	0.502283	0.472103	0.562054	0.560308	0.505974	0.478279	0.412631	0.425242	0.472597	0.529929	0.499303	0.384356	0.451406	0.487063	0.481315	0.40242	0.404646	0.445655	0.450485	0.594907	0.586607	0.593641	0.590807
17104700	CTRL	0.696937	0.624963	0.784176	0.354497	0.689823	0.633853	0.597796	0.610101	0.695153	0.723908	0.564318	0.579686	0.469265	0.450724	0.470673	0.486374	0.471858	0.458416	0.536806	0.563607	0.516727	0.52437	0.467524	0.482879	0.501292	0.591925	0.42304	0.462218	0.477503	0.489004	0.505926	0.438933	0.491588	0.484949	0.463543	0.612609	0.679544	0.578177	0.601938
17696860	CTRL	0.685541	0.652431	0.766258	0.511775	0.706144	0.741914	0.570758	0.555005	0.679029	0.665759	0.559854	0.569972	0.501362	0.462376	0.500978	0.488834	0.48795	0.454365	0.558413	0.605124	0.520025	0.512486	0.428745	0.425649	0.481472	0.521664	0.530464	0.399916	0.45693	0.492126	0.515405	0.573534	0.472776	0.445315	0.447744	0.530838	0.624302	0.600079	0.554776
18447414	CTRL	0.708052	0.601757	0.785021	0.389914	0.686647	0.670906	0.576084	0.581866	0.697782	0.660696	0.573357	0.577139	0.499539	0.492772	0.508062	0.493202	0.487157	0.469375	0.595515	0.678259	0.571907	0.60209	0.445976	0.475055	0.546038	0.650132	0.316734	0.45028	0.468118	0.508119	0.554573	0.434605	0.46997	0.492967	0.510874	0.539118	0.677475	0.5669	0.370857
21478376	CTRL	0.654573	0.527974	0.778986	0.347969	0.670459	0.701525	0.538215	0.533641	0.677131	0.694889	0.553247	0.566506	0.439252	0.393473	0.453553	0.467954	0.458237	0.456622	0.538512	0.552027	0.496025	0.494695	0.418866	0.42057	0.460174	0.453142	0.422386	0.442204	0.458625	0.468373	0.470351	0.457963	0.353166	0.441751	0.430305	0.49383	0.5596	0.540065	0.589265
21930112	CTRL	0.646131	0.591554	0.737009	0.459408	0.773301	0.74251	0.537529	0.530902	0.711197	0.669511	0.586654	0.580635	0.468289	0.461048	0.495294	0.491952	0.468995	0.442618	0.574673	0.582919	0.530141	0.491752	0.423215	0.448924	0.449208	0.536661	0.429264	0.439367	0.483684	0.450678	0.492841	0.510524	0.500926	0.479309	0.487296	0.50351	0.594775	0.598737	0.541634
22920048	CTRL	0.697323	0.653998	0.774881	0.411985	0.682463	0.688274	0.56494	0.591895	0.688476	0.687011	0.509896	0.573022	0.524178	0.483462	0.504576	0.511367	0.464953	0.470643	0.571104	0.614822	0.513901	0.553761	0.438709	0.464463	0.453138	0.552634	0.37725	0.457117	0.520942	0.464141	0.538128	0.504567	0.512455	0.461951	0.469725	0.513223	0.597296	0.56019	0.455364
23061120	CTRL	0.717936	0.640981	0.65059	0.296473	0.616131	0.688998	0.582636	0.594121	0.670492	0.619048	0.572567	0.512246	0.494631	0.464823	0.486447	0.459644	0.570212	0.535248	0.515044	0.480073	0.437042	0.392919	0.412829	0.414903	0.442567	0.508264	0.210154	0.363063	0.43409	0.492033	0.470863	0.55806	0.571982	0.348743	0.376883	0.24059	0.313895	0.488153	0.400397
23090391	CTRL	0.693419	0.63457	0.789036	0.505891	0.703486	0.705724	0.574059	0.575081	0.704475	0.688507	0.557896	0.596627	0.50093	0.515444	0.507675	0.527497	0.469643	0.484698	0.551849	0.614599	0.481765	0.536906	0.443251	0.485278	0.5237	0.611025	0.551639	0.445734	0.497629	0.471096	0.516196	0.478146	0.4797	0.472008	0.477251	0.590473	0.63835	0.575226	0.556648
28726383	CTRL	0.682553	0.516616	0.777149	0.437354	0.773022	0.6755	0.594618	0.573123	0.73366	0.704483	0.565687	0.579363	0.466382	0.441883	0.457883	0.47943	0.417694	0.433424	0.584535	0.559583	0.514654	0.489831	0.428021	0.433079	0.468595	0.516523	0.299233	0.385621	0.514808	0.442385	0.492266	0.486172	0.506495	0.439306	0.438581	0.575491	0.587521	0.594766	0.44817
31338365	CTRL	0.70534	0.630154	0.788563	0.421931	0.791114	0.781634	0.582042	0.57634	0.730753	0.664354	0.579536	0.597683	0.444405	0.430764	0.516714	0.500172	0.482133	0.460103	0.5689	0.602671	0.494693	0.518655	0.459762	0.449169	0.461197	0.568026	0.424019	0.418999	0.509924	0.501101	0.525	0.491409	0.414055	0.479587	0.43698	0.542247	0.606477	0.578271	0.535796
31415134	CTRL	0.686736	0.58124	0.802909	0.361557	0.699515	0.635782	0.599504	0.575637	0.718762	0.671163	0.591281	0.590831	0.452083	0.431524	0.500044	0.515818	0.47271	0.480003	0.677838	0.625658	0.50875	0.512458	0.434477	0.465625	0.471626	0.536626	0.460748	0.443494	0.485906	0.510661	0.538306	0.391652	0.432064	0.437187	0.503159	0.549089	0.624854	0.671852	0.594269
31489556	CTRL	0.644128	0.513959	0.748921	0.251724	0.639969	0.694378	0.508662	0.516733	0.715274	0.689802	0.583313	0.600039	0.417747	0.401011	0.51141	0.521671	0.509253	0.519056	0.52371	0.6075	0.511063	0.520044	0.471551	0.455936	0.457697	0.533712	0.400739	0.441342	0.516763	0.454994	0.488805	0.354403	0.352735	0.455539	0.387228	0.493564	0.662039	0.515725	0.617893
31490472	CTRL	0.695134	0.614125	0.786896	0.467306	0.662101	0.656058	0.556396	0.532018	0.681852	0.674533	0.537096	0.564258	0.456161	0.432976	0.470655	0.494649	0.475326	0.471556	0.536552	0.601217	0.466629	0.519906	0.40725	0.444027	0.429344	0.509439	0.305109	0.445509	0.432257	0.454106	0.500948	0.443953	0.383574	0.41254	0.42457	0.532142	0.573223	0.526523	0.573522
31551469	CTRL	0.673875	0.579871	0.79273	0.413389	0.659736	0.684812	0.607261	0.612718	0.698003	0.673675	0.545671	0.567348	0.414186	0.432355	0.448419	0.439582	0.419993	0.415261	0.51164	0.556101	0.489663	0.522567	0.450028	0.456357	0.518987	0.589782	0.318195	0.459667	0.449264	0.468192	0.511266	0.420225	0.422529	0.49082	0.500443	0.610071	0.587524	0.482367	0.477948
31597476	CTRL	0.651179	0.546067	0.758915	0.273832	0.652191	0.698338	0.573514	0.548286	0.728397	0.697707	0.6057	0.620702	0.440441	0.412182	0.491269	0.500593	0.480855	0.468868	0.549464	0.516367	0.452978	0.487128	0.451337	0.471032	0.495206	0.554805	0.380012	0.452466	0.428757	0.464686	0.516759	0.378922	0.412468	0.470354	0.488202	0.560115	0.701545	0.554122	0.463784
00014800	FALL	0.686305	0.604023	0.814177	0.4546	0.678208	0.766257	0.572569	0.57365	0.733276	0.701672	0.56341	0.592793	0.471399	0.453867	0.510824	0.492522	0.462134	0.444765	0.541229	0.637293	0.529422	0.552236	0.449383	0.473938	0.464838	0.549745	0.503322	0.475086	0.499158	0.493318	0.518074	0.386975	0.500785	0.474631	0.509836	0.576981	0.67202	0.631729	0.589289
00466905	FALL	0.713575	0.519475	0.754477	0.276677	0.812368	0.687412	0.590185	0.584012	0.779421	0.748277	0.623802	0.691158	0.4507	0.451367	0.555631	0.564421	0.48649	0.520218	0.577312	0.63504	0.566989	0.544322	0.4887	0.517849	0.441504	0.46959	0.482332	0.436747	0.542621	0.504132	0.530093	0.486489	0.507235	0.486825	0.466395	0.676655	0.688058	0.612592	0.503806
00530140	FALL	0.724979	0.648031	0.801821	0.465973	0.748427	0.752612	0.57839	0.589508	0.717578	0.678084	0.58044	0.617078	0.517229	0.462086	0.500938	0.488186	0.496424	0.481886	0.536289	0.581297	0.483147	0.541245	0.420444	0.412289	0.52252	0.58949	0.392252	0.408748	0.488872	0.478568	0.504551	0.451323	0.515488	0.464258	0.460803	0.585717	0.608016	0.607131	0.553067
00661155	FALL	0.700678	0.59678	0.8063	0.365326	0.848344	0.856906	0.590779	0.612161	0.738647	0.738181	0.620956	0.624198	0.464379	0.43356	0.486666	0.506404	0.464975	0.456973	0.589534	0.622547	0.542666	0.533837	0.461824	0.511563	0.46839	0.540117	0.509041	0.471762	0.51459	0.493421	0.494813	0.478572	0.438288	0.468552	0.486374	0.625742	0.677368	0.620458	0.589456
00894079	FALL	0.740437	0.651196	0.814179	0.648735	0.777123	0.693781	0.620725	0.59776	0.735941	0.725008	0.59051	0.644094	0.480119	0.467191	0.545314	0.546485	0.500835	0.496702	0.583477	0.614403	0.519122	0.560908	0.480817	0.501707	0.523913	0.652545	0.470515	0.485951	0.586976	0.505866	0.555199	0.434627	0.464605	0.516921	0.520481	0.51902	0.666971	0.659397	0.53761
01211188	FALL	0.641191	0.503802	0.685537	0.264249	0.671291	0.614692	0.478652	0.52611	0.688826	0.6699	0.572532	0.614948	0.383434	0.370453	0.402962	0.457692	0.415849	0.431551	0.434836	0.430227	0.424475	0.481655	0.337076	0.354079	0.413589	0.469395	0.328559	0.363925	0.381361	0.437619	0.462731	0.27507	0.293893	0.457528	0.458159	0.536724	0.531516	0.498207	0.423377
01280309	FALL	0.680092	0.579251	0.814273	0.253144	0.671452	0.741308	0.542391	0.596418	0.722192	0.715849	0.60633	0.648497	0.424741	0.422675	0.533456	0.537891	0.541001	0.514611	0.590896	0.624198	0.501877	0.54287	0.425499	0.461803	0.451821	0.529468	0.374686	0.377492	0.478029	0.503229	0.50496	0.414196	0.388418	0.433264	0.454074	0.495501	0.638117	0.695611	0.625552
01335669	FALL	0.68423	0.618974	0.803417	0.360517	0.754717	0.710506	0.583022	0.577508	0.753265	0.723843	0.58623	0.633475	0.454133	0.440915	0.497356	0.491665	0.485333	0.485453	0.562687	0.605078	0.494704	0.551948	0.425796	0.452007	0.463192	0.544849	0.407554	0.433563	0.507816	0.505957	0.524343	0.449361	0.489995	0.47449	0.473749	0.598101	0.625837	0.60139	0.546339
01651005	FALL	0.633185	0.549112	0.740726	0.409255	0.652756	0.691196	0.528332	0.508282	0.643432	0.625233	0.51829	0.563371	0.417733	0.417255	0.457225	0.446206	0.435463	0.430469	0.448552	0.483191	0.42837	0.471187	0.411437	0.453414	0.40144	0.46834	0.482474	0.37342	0.430938	0.445734	0.470316	0.468613	0.457614	0.413181	0.471019	0.458399	0.624218	0.504621	0.555438
01957449	FALL	0.69654	0.614854	0.783966	0.438938	0.668057	0.651553	0.594567	0.60008	0.673063	0.641495	0.550209	0.55918	0.442202	0.435419	0.469598	0.477316	0.431981	0.411094	0.522011	0.559779	0.48253	0.536894	0.413238	0.435157	0.511441	0.580886	0.344388	0.440472	0.433052	0.479501	0.503339	0.514056	0.36856	0.447688	0.452914	0.609151	0.507436	0.458827	0.412611
02131587	FALL	0.695037	0.62364	0.784431	0.410301	0.697414	0.704931	0.555994	0.53549	0.705979	0.698351	0.589464	0.615611	0.455055	0.451064	0.472593	0.486763	0.49262	0.487533	0.571246	0.643194	0.556374	0.546104	0.438512	0.453624	0.533737	0.523016	0.474812	0.432099	0.459091	0.492508	0.49698	0.403945	0.387469	0.530064	0.451287	0.609537	0.648694	0.674009	0.595521
02155141	FALL	0.619291	0.383805	0.452678	0.505632	0.313918	0.549412	0.369606	0.580576	0.496445	0.534003	0.403506	0.455279	0.412613	0.421775	0.398886	0.371931	0.454048	0.401049	0.503417	0.468605	0.375284	0.278246	0.319389	0.333198	0.268565	0.241603	0.235878	0.36774	0.264006	0.428442	0.343961	0.399193	0.428611	0.367051	0.289317	0.285865	0.227494	0.493756	0.3372
02450852	FALL	0.721601	0.595046	0.826183	0.235862	0.815171	0.783369	0.628088	0.646941	0.785864	0.775396	0.61963	0.65169	0.458355	0.4698	0.504623	0.506852	0.520408	0.497096	0.674975	0.660008	0.539742	0.530846	0.450445	0.48071	0.466764	0.5545	0.317483	0.501061	0.49406	0.488258	0.502497	0.566683	0.523766	0.468775	0.498382	0.62893	0.600094	0.759286	0.75241
03274209	FALL	0.689661	0.580404	0.791021	0.330489	0.681583	0.691336	0.610022	0.585196	0.724375	0.668231	0.580592	0.610773	0.450392	0.400921	0.462537	0.474287	0.49411	0.471431	0.563472	0.603649	0.51552	0.534252	0.426379	0.432182	0.463671	0.545682	0.340359	0.435984	0.506429	0.474987	0.517519	0.386805	0.416506	0.46376	0.499233	0.49217	0.555592	0.598436	0.49768
03591603	FALL	0.688227	0.562208	0.806946	0.274298	0.680142	0.693328	0.569697	0.605143	0.735346	0.730668	0.613963	0.627285	0.447986	0.438455	0.499763	0.544932	0.47853	0.453986	0.577764	0.565588	0.522329	0.511142	0.488223	0.514558	0.455254	0.615545	0.475804	0.438946	0.451649	0.503361	0.530141	0.443861	0.527151	0.491877	0.467023	0.536951	0.577387	0.55495	0.435163
03635406	FALL	0.633687	0.449378	0.682676	0.27614	0.692803	0.806354	0.523449	0.604529	0.748186	0.741696	0.622833	0.599869	0.436723	0.409438	0.510738	0.497535	0.462296	0.488873	0.599989	0.56906	0.554932	0.536505	0.470524	0.463036	0.426523	0.51237	0.52721	0.419553	0.453377	0.484738	0.491004	0.445513	0.476566	0.515134	0.460834	0.588359	0.635319	0.551008	0.436885
04245130	FALL	0.654176	0.544695	0.782439	0.199769	0.770377	0.7645	0.496346	0.485119	0.730864	0.752841	0.606033	0.584937	0.420074	0.429343	0.464925	0.489309	0.448663	0.454238	0.565569	0.559699	0.471489	0.492073	0.423072	0.462241	0.481773	0.482859	0.381537	0.365334	0.452388	0.487695	0.513563	0.427462	0.365525	0.487112	0.462102	0.585195	0.643543	0.604629	0.637527
04646444	FALL	0.693554	0.604353	0.803446	0.414017	0.679937	0.678092	0.540974	0.552523	0.722321	0.71367	0.586087	0.57453	0.435637	0.440692	0.52137	0.513033	0.44558	0.448653	0.59587	0.632437	0.550799	0.527142	0.481335	0.451584	0.499091	0.629799	0.453449	0.462292	0.478973	0.502045	0.539478	0.350815	0.397034	0.47139	0.481479	0.561783	0.611506	0.642226	0.738376
05520550	FALL	0.787572	0.770335	0.848269	0.513399	0.798328	0.803347	0.734138	0.631042	0.742373	0.749899	0.792821	0.806722	0.756884	0.745215	0.741393	0.755433	0.760004	0.735893	0.844916	0.793994	0.801152	0.800002	0.721755	0.698657	0.734586	0.769406	0.746871	0.69808	0.709764	0.764588	0.772713	0.632251	0.622394	0.747434	0.803145	0.696856	0.829245	0.78132	0.697807
08428670	FALL	0.710458	0.624919	0.775915	0.427206	0.689585	0.674952	0.561837	0.571917	0.72363	0.699771	0.575025	0.598526	0.475103	0.42833	0.509148	0.495463	0.475641	0.453014	0.494531	0.536256	0.453392	0.48411	0.452043	0.448936	0.510218	0.520501	0.589501	0.404778	0.524702	0.429688	0.485847	0.455976	0.445384	0.512835	0.48914	0.608681	0.654125	0.564868	0.464138
08976228	FALL	0.783729	0.624934	0.79075	0.344651	0.702491	0.808428	0.673355	0.617981	0.759452	0.745565	0.549639	0.559578	0.670139	0.501382	0.505481	0.531837	0.452604	0.482703	0.471007	0.602964	0.544213	0.551287	0.464821	0.468628	0.504623	0.526818	0.378408	0.443381	0.482023	0.426755	0.511963	0.459692	0.472349	0.521011	0.495912	0.673321	0.663255	0.448307	0.475514
09716050	FALL	0.602353	0.456033	0.603514	0.268985	0.702182	0.583118	0.466157	0.408765	0.638633	0.6485	0.575231	0.619397	0.388348	0.331454	0.41529	0.371278	0.451814	0.382667	0.389783	0.461695	0.445579	0.475402	0.395061	0.40292	0.40895	0.475538	0.704083	0.370607	0.396994	0.395435	0.406122	0.209482	0.194891	0.416052	0.404399	0.4998	0.65474	0.34712	0.341502
11740237	FALL	0.676081	0.623161	0.821503	0.394731	0.638001	0.685509	0.541507	0.544041	0.692612	0.704197	0.57327	0.605936	0.430531	0.431498	0.514112	0.515774	0.445173	0.443875	0.519688	0.576697	0.487767	0.52395	0.430554	0.439675	0.522558	0.628926	0.635197	0.399697	0.445611	0.509455	0.540304	0.486642	0.456978	0.432547	0.446061	0.480975	0.622155	0.573779	0.522397
11777599	FALL	0.614553	0.457885	0.635122	0.305094	0.651938	0.640356	0.425046	0.462282	0.664731	0.661636	0.605605	0.56065	0.397506	0.404457	0.406678	0.451056	0.385967	0.401564	0.560213	0.479534	0.479552	0.513564	0.392493	0.391503	0.388987	0.431929	0.350444	0.329888	0.396399	0.476019	0.486326	0.361991	0.372724	0.45379	0.453033	0.60431	0.605124	0.561802	0.38512
12003473	FALL	0.704479	0.631947	0.810169	0.44944	0.70541	0.715647	0.539605	0.590708	0.698267	0.702156	0.57714	0.579771	0.445257	0.4509	0.482531	0.488654	0.475748	0.441173	0.649203	0.652669	0.532689	0.536452	0.42723	0.455745	0.502351	0.584265	0.466653	0.436953	0.496581	0.505436	0.48944	0.410581	0.484366	0.46626	0.505167	0.540432	0.663093	0.677559	0.567867
13189430	FALL	0.695231	0.600639	0.760872	0.417026	0.694675	0.667232	0.600045	0.561545	0.685201	0.706943	0.539898	0.608948	0.512248	0.571471	0.499204	0.512157	0.493359	0.474992	0.598381	0.599086	0.492877	0.534576	0.471628	0.485908	0.474755	0.549238	0.588083	0.45358	0.492393	0.478199	0.521426	0.432896	0.373509	0.48516	0.48498	0.662506	0.662352	0.661876	0.697518
14841263	FALL	0.692758	0.603989	0.80591	0.233256	0.748202	0.784556	0.570082	0.58284	0.764581	0.76127	0.594507	0.579631	0.484248	0.506365	0.578842	0.588878	0.534138	0.495894	0.537214	0.495696	0.461981	0.460414	0.411678	0.471199	0.495197	0.539965	0.503001	0.370428	0.31172	0.495034	0.518079	0.40078	0.508742	0.444804	0.502626	0.654845	0.684343	0.617891	0.57541
15201560	FALL	0.61084	0.540892	0.751799	0.237309	0.663016	0.582805	0.473996	0.466096	0.68833	0.663581	0.574202	0.582933	0.412806	0.404667	0.489203	0.566964	0.489867	0.498637	0.547118	0.529315	0.493572	0.495282	0.388082	0.431059	0.43184	0.497372	0.445374	0.351587	0.436522	0.411713	0.442846	0.425848	0.353654	0.424808	0.457258	0.513484	0.582689	0.498204	0.484993
15444098	FALL	0.679371	0.5788	0.819603	0.275862	0.781931	0.817554	0.574214	0.493475	0.779387	0.66839	0.629607	0.71382	0.432938	0.477596	0.5362	0.61201	0.617836	0.483043	0.558721	0.667179	0.491337	0.505331	0.571102	0.477722	0.590686	0.61519	0.872949	0.471125	0.591332	0.593532	0.551074	0.370666	0.533743	0.602522	0.513686	0.673285	0.597443	0.679145	0.649162
16348702	FALL	0.718115	0.673034	0.852866	0.507959	0.717219	0.73277	0.62824	0.586586	0.721767	0.719114	0.598198	0.600354	0.525409	0.524573	0.510786	0.505875	0.536215	0.499892	0.612832	0.633727	0.558439	0.574557	0.475836	0.483471	0.605115	0.632538	0.415391	0.468605	0.57086	0.494807	0.551484	0.513416	0.510972	0.507506	0.567121	0.717671	0.756703	0.7825	0.666032
16348710	FALL	0.661359	0.607916	0.776499	0.500344	0.644128	0.726441	0.551744	0.557559	0.677297	0.659324	0.568412	0.582575	0.43413	0.466892	0.47202	0.48178	0.45508	0.454097	0.511022	0.542279	0.50998	0.482956	0.43411	0.455099	0.513944	0.611949	0.466061	0.442415	0.465202	0.472292	0.493849	0.440202	0.3767	0.477703	0.49315	0.583864	0.612897	0.541553	0.535341
17042607	FALL	0.673799	0.574545	0.778541	0.27364	0.76418	0.700528	0.602142	0.574047	0.748401	0.716687	0.630969	0.650346	0.441996	0.421278	0.552913	0.590527	0.485763	0.502254	0.571215	0.591828	0.534283	0.511757	0.494711	0.482485	0.447239	0.560746	0.503258	0.428684	0.410839	0.511071	0.556188	0.570163	0.466063	0.469505	0.519226	0.510706	0.701548	0.678507	0.464268
17758394	FALL	0.695979	0.531799	0.77294	0.297897	0.651	0.722666	0.542377	0.561812	0.718235	0.71947	0.628539	0.574075	0.441204	0.42935	0.505726	0.503608	0.494617	0.475787	0.563949	0.571273	0.487708	0.510293	0.407354	0.437024	0.504381	0.546813	0.397039	0.383164	0.488328	0.49535	0.501354	0.476526	0.461478	0.421723	0.448869	0.521727	0.592294	0.574132	0.526537
18104789	FALL	0.64376	0.601032	0.778341	0.328976	0.76905	0.82277	0.47505	0.509736	0.725317	0.688612	0.670702	0.615981	0.400208	0.412186	0.510073	0.491269	0.490126	0.492569	0.547531	0.529139	0.529831	0.514867	0.404196	0.438227	0.502638	0.492945	0.406582	0.43186	0.519333	0.485515	0.501911	0.494601	0.437103	0.441588	0.468971	0.50263	0.635891	0.635354	0.556972
18766889	FALL	0.658731	0.487591	0.71139	0.259909	0.737165	0.726119	0.404281	0.445621	0.699392	0.694706	0.6328	0.610607	0.41066	0.408234	0.456154	0.470122	0.511995	0.440944	0.535418	0.580793	0.470262	0.459529	0.393263	0.432327	0.412371	0.503637	0.42441	0.357635	0.344164	0.522582	0.402965	0.237725	0.232466	0.380315	0.44252	0.430007	0.649092	0.622397	0.597371
22994815	FALL	0.685473	0.634834	0.823412	0.323929	0.716318	0.75098	0.593898	0.625266	0.72776	0.735112	0.591174	0.615196	0.446164	0.450412	0.475208	0.509011	0.45721	0.469386	0.587841	0.636927	0.488968	0.565981	0.442221	0.478934	0.506186	0.596424	0.576319	0.473647	0.514796	0.485859	0.543683	0.456337	0.441632	0.442455	0.476092	0.518305	0.636201	0.627458	0.617746
23420375	FALL	0.625836	0.544699	0.736524	0.364724	0.703002	0.704829	0.53576	0.566031	0.70007	0.690104	0.551216	0.550201	0.42162	0.402636	0.454519	0.469113	0.375657	0.397204	0.50082	0.493527	0.454135	0.468796	0.430632	0.454201	0.443656	0.514548	0.448829	0.397149	0.440028	0.43963	0.450333	0.38341	0.411836	0.47652	0.486448	0.548053	0.607781	0.431955	0.391487
29781981	FALL	0.55303	0.509981	0.738191	0.44798	0.640449	0.603614	0.414602	0.453402	0.637153	0.595341	0.524517	0.496672	0.329874	0.34784	0.380151	0.420209	0.339094	0.347378	0.499831	0.500965	0.470833	0.503641	0.310676	0.360447	0.409091	0.495447	0.544009	0.39914	0.501422	0.43907	0.440431	0.399225	0.415459	0.375594	0.408054	0.509146	0.581506	0.449199	0.456156
31006817	FALL	0.651748	0.593295	0.817927	0.367011	0.700342	0.708022	0.582342	0.575142	0.740782	0.719772	0.635171	0.590697	0.433913	0.437611	0.546828	0.523875	0.462204	0.478175	0.621089	0.66813	0.516424	0.569274	0.45598	0.504656	0.504704	0.542537	0.328744	0.416845	0.493196	0.485752	0.515072	0.481292	0.512987	0.461122	0.484721	0.57173	0.635542	0.564667	0.532124
31716946	FALL	0.601124	0.463549	0.738961	0.271073	0.648878	0.624455	0.459574	0.48791	0.581596	0.619325	0.548605	0.517992	0.373644	0.382711	0.363021	0.373613	0.454821	0.428794	0.563237	0.536175	0.490229	0.512199	0.347317	0.400786	0.388658	0.512204	0.47455	0.350182	0.402048	0.453495	0.46613	0.226349	0.139345	0.416675	0.411762	0.590085	0.645105	0.539029	0.368448
31745909	FALL	0.695846	0.621154	0.802167	0.485048	0.698871	0.737782	0.60678	0.589676	0.711921	0.687918	0.587958	0.625931	0.508307	0.474032	0.509305	0.550221	0.478166	0.463316	0.600438	0.603154	0.523551	0.517372	0.463488	0.4812	0.50613	0.568099	0.495024	0.442621	0.525717	0.474668	0.529037	0.570663	0.601568	0.468864	0.494236	0.545726	0.570321	0.61994	0.628431
31989578	FALL	0.667834	0.54054	0.784745	0.400514	0.804821	0.750476	0.524683	0.549851	0.689206	0.713507	0.597653	0.556356	0.516878	0.497846	0.476718	0.486645	0.441885	0.473927	0.580034	0.636472	0.533005	0.517394	0.44414	0.434185	0.479837	0.570803	0.42193	0.391729	0.395465	0.478103	0.502325	0.464056	0.433361	0.478066	0.459223	0.625702	0.659108	0.609721	0.449551
32159767	FALL	0.658648	0.581255	0.804738	0.370333	0.594788	0.634175	0.548054	0.573399	0.644734	0.643877	0.552175	0.615505	0.415318	0.401021	0.453116	0.522898	0.403351	0.433861	0.524021	0.587677	0.502702	0.576778	0.41593	0.471384	0.511545	0.572656	0.304915	0.425866	0.535761	0.460495	0.477074	0.408358	0.427846	0.446325	0.486018	0.601324	0.7913	0.441958	0.421175

## Sheet: MD
RN	FALLER	#3	#4	#5	#6	#15	#16	#17	#18	#19	#20	#21	#22	#23	#24	#25	#26	#27	#28	#29	#30	#31	#32	#33	#34	#35	#36	#38	#39	#40	#41	#42	#43	#44	#45	#46	#47	#48	#49	#50
TOTAL		1758	3317	2363	180	42	41	749	713	870	903	644	663	1227	1476	1406	1447	743	682	739	1042	252	551	919	965	333	244	1	97	65	1664	1603	13	11	438	456	13	48	122	20
SIGNIFICANT		1041	2197	1438	155	13	10	687	571	598	546	292	397	963	913	1202	1224	664	607	358	744	31	221	666	600	103	75	0	22	44	991	911	13	10	170	233	2	17	99	18
FRACTION		0.59215	0.662345	0.608548	0.861111	0.309524	0.243902	0.917223	0.800842	0.687356	0.604651	0.453416	0.598793	0.784841	0.618564	0.854908	0.845888	0.893674	0.890029	0.484438	0.714012	0.123016	0.401089	0.724701	0.621762	0.309309	0.307377	0	0.226804	0.676923	0.595553	0.568309	1	0.909091	0.388128	0.510965	0.153846	0.354167	0.811475	0.9
00328022	CTRL	0.90528	0.93219	0.77965	2.11327	0.767872	0.657414	0.846647	0.834435	0.83948	0.785423	0.839263	0.889511	0.87864	0.861638	0.858101	0.788951	0.921186	0.886795	0.87005	0.92639	0.96608	0.962051	0.873227	0.852598	0.844793	0.808086	0.926179	1.03581	0.885258	0.862986	0.807868	0.860186	0.729632	0.959951	0.88388	0.856247	0.736357	0.963097	0.931169
00501891	CTRL	0.873947	0.912493	0.730935	1.73009	0.741388	0.753335	0.843879	0.821666	0.782381	0.783468	0.829246	0.832234	0.861688	0.878606	0.765204	0.775149	0.884348	0.858272	0.908249	0.90061	0.920037	0.926946	0.830554	0.812712	0.761406	0.750495	0.798424	0.94275	0.918334	0.781446	0.775561	0.7324	0.730067	0.861279	0.869881	0.882885	0.840929	0.956725	1.02228
00523135	CTRL	0.818985	0.833384	0.729182	1.7343	0.737001	0.607783	0.777703	0.775988	0.758575	0.721111	0.832575	0.824103	0.832685	0.831082	0.793688	0.753726	0.820161	0.788792	0.86834	0.72936	0.9435	0.879346	0.879136	0.82371	0.810412	0.684523	0.739166	0.885656	0.861477	0.801153	0.771829	0.846388	0.789581	0.942074	0.795299	1.00816	0.850411	0.844575	0.830169
00735370	CTRL	0.926421	0.909526	0.783634	2.20934	0.655209	0.690247	0.941016	0.889056	0.793461	0.766456	0.880267	0.88317	0.958998	0.964073	0.904648	0.896726	0.864112	0.86536	0.937142	0.921152	0.98041	1.05934	0.972523	0.920717	0.818569	0.8271	0.89955	1.31305	1.05494	0.860378	0.865956	0.917586	0.839503	1.03484	0.921922	0.762476	1.31691	1.00983	1.13458
00766470	CTRL	0.892376	0.870228	0.762173	1.76277	0.837897	0.848752	0.849157	0.83801	0.824245	0.771921	0.919791	0.898492	0.913364	0.894305	0.850885	0.814634	0.904407	0.907313	0.952116	0.867588	0.968052	0.95469	0.898467	0.870653	0.795832	0.800527	0.951982	1.01891	1.00224	0.860131	0.820095	0.831562	0.88068	0.964922	0.923465	0.9375	0.824458	1.021	0.929296
00805246	CTRL	0.851276	0.890228	0.786702	2.83203	0.766368	0.727307	0.80238	0.794915	0.799025	0.798796	0.850345	0.864749	0.845785	0.863296	0.810856	0.84914	0.893784	0.880509	0.932629	0.862801	0.940247	0.860693	0.826389	0.869661	0.811101	0.811817	0.693666	0.941112	0.871986	0.815137	0.813719	0.729407	0.891787	0.852905	0.825633	0.757852	0.835959	1.10626	1.01772
01212370	CTRL	0.82641	0.872103	0.725255	2.42902	0.758292	0.667888	0.766435	0.817884	0.789766	0.756848	0.849645	0.816289	0.819842	0.832386	0.811645	0.743084	0.842847	0.844657	0.788925	0.847735	0.926377	0.875809	0.814328	0.820228	0.817798	0.754097	0.806565	0.891122	0.854221	0.791687	0.772136	0.742955	0.866626	0.871289	0.842707	0.992908	0.731131	0.868101	1.01628
01605194	CTRL	0.898544	0.952507	0.787104	2.12286	0.654871	0.746666	0.997669	0.956273	0.804763	0.823312	0.874402	0.914383	0.97167	0.969508	0.937564	0.895817	0.957665	0.939282	1.00312	0.959922	0.958937	1.00212	1.05337	1.01576	0.828255	0.78341	0.723619	0.941682	0.968259	0.850323	0.893088	1.00824	0.901118	0.999202	0.977684	0.830066	0.826363	1.03071	1.1992
01791630	CTRL	0.781401	0.849243	0.732894	2.05817	0.68298	0.795614	0.784113	0.772983	0.816259	0.793609	0.822546	0.828558	0.768312	0.835053	0.784036	0.734063	0.812144	0.776167	0.88916	0.81581	0.824856	0.877189	0.864483	0.803051	0.744057	0.741322	0.90946	0.981428	0.879713	0.806917	0.726397	0.783743	0.691237	0.829627	0.85162	0.67482	0.774694	0.905369	0.800893
02028034	CTRL	0.881461	0.869628	0.748639	1.75322	0.778441	0.787623	0.883469	0.84448	0.785367	0.802396	0.880953	0.859249	0.878631	0.864524	0.801317	0.802937	0.859012	0.860928	0.977721	0.907798	0.967698	0.926485	0.864145	0.859573	0.806596	0.801598	0.765969	1.02378	0.944534	0.804744	0.800397	0.829388	0.843325	0.929539	0.90269	0.885969	0.894595	1.0192	1.16027
02094681	CTRL	0.797559	0.846155	0.739384	2.47496	0.629011	0.710721	0.806069	0.783646	0.750372	0.744182	0.874515	0.903745	0.799715	0.783857	0.804268	0.808169	0.870017	0.855233	0.784809	0.93602	0.913898	0.893771	0.831232	0.831212	0.750552	0.739975	0.857387	1.00209	0.889216	0.758327	0.765381	0.841419	0.878769	0.868764	0.821983	0.762728	0.781974	0.853535	0.984999
03164772	CTRL	0.849305	0.863506	0.723426	2.00056	0.607869	0.664215	0.807518	0.790969	0.765209	0.762338	0.844607	0.818991	0.876186	0.858401	0.799076	0.767788	0.854304	0.841658	0.948491	0.876523	0.939593	0.89109	0.823568	0.81294	0.794166	0.767157	1.05841	0.954226	0.835167	0.812844	0.752977	0.745207	0.748207	0.881599	0.849426	0.899377	0.806242	0.923156	0.814717
03472418	CTRL	0.883097	0.886903	0.749469	2.24688	0.686258	0.646633	0.819119	0.740683	0.787212	0.712197	0.853552	0.870271	0.833948	0.832369	0.805827	0.742728	0.864578	0.849504	0.908422	0.908745	0.99475	0.944334	0.825805	0.7826	0.776236	0.741507	0.819387	0.965327	0.813935	0.795033	0.768257	0.761773	0.740777	0.834397	0.81813	0.784255	0.733946	0.969429	0.895002
03593908	CTRL	0.836289	0.905484	0.73134	2.5614	0.580232	0.617336	0.871054	0.79933	0.761845	0.738256	0.75087	0.827005	0.877406	0.895412	0.834741	0.830096	0.918193	0.83751	0.883616	0.88775	0.921527	0.984636	0.853092	0.842964	0.715127	0.748898	0.640784	1.09551	0.844888	0.774604	0.785435	0.962517	0.970892	0.875975	0.851524	0.776126	0.698546	0.990203	0.945716
03973794	CTRL	0.959251	1.00167	0.750433	2.65183	0.674848	0.751099	0.86781	0.860027	0.832397	0.800828	0.935287	0.932138	0.94752	0.918003	0.893095	0.844847	0.956899	0.916809	0.976052	0.976835	1.00379	0.990194	0.916844	0.912442	0.883619	0.856753	0.967729	1.01835	0.958684	0.876726	0.821438	1.00586	0.890522	0.96003	0.891261	0.902484	0.780489	0.980056	0.990626
04334353	CTRL	0.937669	0.924437	0.759414	2.05721	0.733612	0.615225	0.847041	0.773257	0.792586	0.756731	0.85993	0.855048	0.938253	0.928298	0.811827	0.81895	0.881501	0.849451	0.945708	0.947158	0.949281	0.968459	0.856204	0.862967	0.803409	0.801062	0.739805	0.957241	0.859154	0.823327	0.784962	0.844277	0.85203	0.88254	0.844113	0.828385	0.763326	1.0011	0.999105
07017855	CTRL	0.831012	0.841733	0.727259	1.98693	0.730278	0.597454	0.748616	0.775587	0.724053	0.743429	0.816204	0.81603	0.829546	0.847456	0.790566	0.774346	0.830351	0.825979	0.951263	0.901873	0.952655	0.89667	0.785765	0.810496	0.793271	0.76848	0.772234	0.897849	0.799009	0.79486	0.79115	0.808768	0.664526	0.82549	0.84262	0.893493	0.767598	0.856712	0.826025
07029381	CTRL	0.838434	0.828936	0.70049	1.97036	0.644345	0.509319	0.804328	0.800019	0.800536	0.648518	0.725616	0.78843	0.842394	0.817312	0.789964	0.749314	0.855501	0.812137	0.853844	0.869187	0.912161	0.841212	0.895784	0.803747	0.7279	0.723767	0.677733	1.00455	0.677959	0.785063	0.75255	0.816905	0.746808	0.969267	0.825969	0.993762	0.846705	0.925013	1.0514
07531303	CTRL	0.735092	0.838108	0.763996	2.5597	0.639767	0.448016	0.73583	0.814422	0.752399	0.739141	0.849805	0.839995	0.757024	0.713331	0.785733	0.768628	0.890787	0.836248	1.00536	0.972877	0.954845	0.935132	0.847326	0.811173	0.757423	0.730359	0.666531	0.893455	0.806724	0.826052	0.809711	0.718331	0.63365	0.848182	0.818221	0.759627	0.770163	0.946976	0.935015
08786372	CTRL	0.837071	0.868169	0.690019	2.06963	0.736601	0.781453	0.820489	0.803033	0.791813	0.846527	0.811559	0.761009	0.889235	0.888051	0.783763	0.797594	0.80552	0.795628	0.840504	0.728229	0.856588	0.884167	0.811049	0.84606	0.785488	0.825237	0.560606	0.959258	0.811014	0.779581	0.759541	0.788678	0.727626	0.858812	0.795789	0.909554	0.757477	0.838436	0.887121
08861064	CTRL	0.883229	0.975358	0.761268	2.44628	0.822945	0.90399	0.920649	0.892105	0.83209	0.870393	0.865776	0.937796	0.923095	0.934315	0.856971	0.862196	0.883763	0.861576	0.871675	0.870044	0.993094	0.997117	0.969038	0.950402	0.881167	0.843213	0.789032	1.0091	0.949937	0.863589	0.864987	0.795784	0.857764	0.954444	0.940053	0.940752	0.889783	0.902247	1.01257
11373030	CTRL	0.931263	0.981371	0.757691	2.57755	0.780129	0.489651	0.851642	0.841988	0.74854	0.683281	0.831491	0.783085	0.906663	0.900321	0.836208	0.794967	0.840289	0.821659	0.886087	0.813295	0.957191	0.873041	0.937436	0.946605	0.874187	0.840457	0.761618	1.1037	0.833378	0.854291	0.792954	0.846229	1.01713	0.950033	0.879228	0.757488	0.762197	0.989109	0.914766
13698254	CTRL	0.881277	0.88786	0.727319	2.09677	0.661681	0.8542	0.890226	0.910002	0.813258	0.816336	0.864169	0.878434	0.896273	0.87179	0.848393	0.856588	0.898004	0.853289	0.704213	0.813212	0.881595	0.885861	0.880164	0.902359	0.785069	0.73447	0.605415	0.95672	0.836092	0.755328	0.7758	0.824169	0.864691	0.920695	0.863961	0.892962	0.860267	0.875866	0.978129
13823202	CTRL	0.863109	0.867087	0.74013	1.41066	0.618041	0.750092	0.782056	0.796832	0.722583	0.755064	0.815129	0.835997	0.867795	0.875995	0.79111	0.766603	0.839713	0.811224	0.900654	0.893883	0.908352	0.921729	0.816897	0.783727	0.814581	0.741093	0.465877	0.937246	0.763043	0.770352	0.778046	0.73282	0.765105	0.812347	0.853382	0.77008	0.754389	1.00598	1.14356
14841301	CTRL	0.854641	0.841306	0.743614	1.43598	0.716428	0.676269	0.838956	0.810256	0.778735	0.749642	0.881855	0.83207	0.870699	0.825756	0.807081	0.762081	0.827977	0.834328	0.904499	0.896222	0.961742	0.897129	0.863287	0.806186	0.796917	0.759653	0.847391	0.949321	0.823195	0.818909	0.800365	0.688929	0.799876	0.892137	0.847121	0.871452	0.769288	0.854003	0.933955
15103150	CTRL	0.89779	0.96563	0.78084	1.85105	0.680187	0.712833	0.898384	0.799004	0.819444	0.826617	0.827692	0.865414	0.92648	0.880596	0.813831	0.845532	0.87651	0.848547	0.938168	0.900579	0.939101	0.933253	0.91526	0.903359	0.784714	0.785589	0.984822	0.988684	0.834631	0.807036	0.813434	0.836224	0.733446	0.9057	0.904609	0.884339	0.858127	0.988302	0.975055
16111591	CTRL	0.90642	0.938189	0.723419	1.51187	0.634608	0.740786	0.902962	0.922476	0.814476	0.806424	0.913549	0.933369	0.916618	0.898655	0.837656	0.817891	0.802845	0.846797	0.876462	0.935392	0.931001	0.994396	0.94513	0.937911	0.822027	0.802589	0.71294	1.06392	0.936576	0.819553	0.839838	0.809208	0.873652	0.995739	0.908058	0.802624	0.837593	0.828984	0.853817
17104700	CTRL	0.874912	0.858134	0.757341	2.01867	0.777117	0.889949	0.857466	0.7965	0.829171	0.781613	0.820632	0.872658	0.889729	0.911801	0.80437	0.793515	0.887263	0.864501	0.931075	0.962177	0.981643	0.956457	0.836914	0.839605	0.761694	0.793248	0.99991	0.929332	0.831359	0.794331	0.795317	0.849939	0.768686	0.883132	0.869381	0.848093	0.83801	1.02655	0.887299
17696860	CTRL	0.837498	0.85773	0.785513	1.46313	0.802713	0.675188	0.832227	0.791599	0.788332	0.763152	0.85292	0.876482	0.817829	0.830556	0.785392	0.752351	0.861982	0.851891	0.944775	0.937225	0.95754	0.953807	0.83608	0.840464	0.846504	0.806215	0.78647	0.94813	0.85666	0.792918	0.795478	0.584388	0.755587	0.899215	0.871235	0.911849	0.830762	0.926224	0.959347
18447414	CTRL	0.762518	0.861176	0.755304	2.14495	0.820608	0.757093	0.861781	0.85177	0.803612	0.783562	0.851815	0.91721	0.810664	0.822482	0.802517	0.783466	0.856765	0.839903	0.871263	0.834099	0.974927	0.919232	0.886337	0.870844	0.80571	0.748251	1.6727	0.974373	0.910253	0.80481	0.782805	0.773903	0.834856	0.904225	0.908422	1.01721	0.849566	0.931794	1.1258
21478376	CTRL	0.922816	0.943808	0.780105	2.25482	0.721685	0.796352	0.863719	0.856161	0.801068	0.780494	0.870838	0.898145	0.891511	0.874766	0.803841	0.805144	0.865366	0.862719	0.95423	0.924895	0.928364	0.965553	0.877367	0.923868	0.873528	0.836235	0.786749	0.980618	0.851627	0.80689	0.807192	0.798792	0.886619	0.904074	0.923827	0.805644	0.842203	1.01124	0.980689
21930112	CTRL	0.875042	0.87074	0.731057	1.71026	0.675249	0.696311	0.89913	0.831169	0.802039	0.771247	0.849532	0.864861	0.898838	0.855617	0.807007	0.810531	0.877099	0.860129	0.923101	0.88083	0.959081	0.937573	0.926658	0.882426	0.797702	0.768273	0.776321	0.976997	0.923793	0.838535	0.810518	0.816428	0.819772	0.918887	0.891078	0.897967	0.823884	0.959262	0.849331
22920048	CTRL	0.810945	0.840692	0.76816	1.69906	0.765939	0.766405	0.832958	0.775799	0.804145	0.752629	0.889094	0.812244	0.829854	0.850692	0.823363	0.723724	0.870546	0.815832	0.905429	0.829645	0.923171	0.881158	0.847588	0.7823	0.776501	0.740011	0.875083	0.948393	0.823189	0.831545	0.74192	0.789619	0.733989	0.912303	0.811568	0.942182	0.802707	0.981506	0.906976
23061120	CTRL	0.849356	0.853944	0.827092	2.52415	0.725753	0.760374	0.765586	0.703997	0.735698	0.809445	0.806288	0.754371	0.902484	0.892283	0.779862	0.796419	0.793871	0.748407	0.84927	0.772646	0.947601	0.92191	0.918152	0.869262	0.843635	0.862445	0.968803	1.10438	1.12527	0.786931	0.806457	0.763574	0.63901	1.17264	0.967581	2.49762	2.44256	0.842959	0.846108
23090391	CTRL	0.81316	0.878517	0.765731	1.60515	0.694336	0.731519	0.810395	0.789883	0.795439	0.782279	0.878221	0.854359	0.85519	0.820863	0.810243	0.758526	0.869191	0.845683	0.976531	0.9353	0.996498	0.959031	0.866316	0.793293	0.794394	0.841203	0.779123	0.913086	0.819403	0.83189	0.777626	0.804363	0.723903	0.879057	0.840601	0.78808	0.802697	0.953583	0.876683
28726383	CTRL	0.871493	0.969465	0.77441	1.789	0.733909	0.747501	0.820207	0.814517	0.790187	0.761481	0.881884	0.872415	0.86264	0.853676	0.844197	0.789732	0.916335	0.873169	0.934098	0.972259	0.913621	0.958636	0.897278	0.867377	0.786198	0.81645	1.03254	1.03649	0.833173	0.830013	0.79241	0.784083	0.820085	0.927572	0.916604	0.824362	0.792437	1.03099	1.35757
31338365	CTRL	0.821765	0.883839	0.756612	2.03617	0.712667	0.667927	0.855715	0.867624	0.795198	0.792259	0.876819	0.835381	0.882796	0.885416	0.828889	0.821924	0.941147	0.876223	0.935725	0.885056	0.979195	0.944316	0.865884	0.869556	0.810014	0.77116	0.93636	0.970734	0.796211	0.815512	0.796036	0.767899	0.811161	0.881162	0.93685	0.83908	0.797859	0.997783	0.916489
31415134	CTRL	0.899533	0.977066	0.775391	2.09755	0.81991	0.845647	0.822622	0.823831	0.861542	0.840584	0.884347	0.91066	0.875357	0.883377	0.837811	0.810793	0.905109	0.8407	0.755401	0.844509	0.989768	0.970721	0.888261	0.879879	0.797996	0.83071	0.938932	0.960899	0.941857	0.807358	0.791416	0.869917	0.922334	0.980928	0.895531	1.02598	0.937391	0.880282	0.943279
31489556	CTRL	0.962707	0.980479	0.782796	3.00212	0.765971	0.716129	0.959705	0.91082	0.805345	0.779995	0.923357	0.886468	0.970759	0.971177	0.850458	0.874845	0.910747	0.882561	0.93327	0.856511	0.990435	1.00956	0.917321	0.962224	0.779966	0.754076	0.81517	1.20243	0.90721	0.885315	0.855566	1.02714	1.02526	0.983847	1.10089	1.02902	0.838025	1.21463	0.934142
31490472	CTRL	0.842139	0.867056	0.75113	1.89975	0.775598	0.741696	0.827256	0.877224	0.819414	0.796073	0.889713	0.928183	0.874365	0.870419	0.839547	0.816002	0.904097	0.862549	0.996551	0.916644	1.0189	0.96264	0.898237	0.861788	0.787897	0.777405	0.88423	0.975075	0.910593	0.833166	0.791695	0.793667	0.866628	0.924332	0.888796	0.927656	0.872927	1.07902	0.968371
31551469	CTRL	0.913825	0.930836	0.803352	2.12706	0.804543	0.83981	0.82805	0.78596	0.81068	0.805383	0.932424	0.953048	0.967206	0.953973	0.85814	0.886655	0.97713	0.944382	1.02334	1.02192	1.02868	1.06436	0.862478	0.879387	0.838066	0.877174	1.00014	0.951526	0.930866	0.854673	0.852468	0.811724	0.873182	0.900416	0.905772	0.895678	0.923539	1.1283	1.03426
31597476	CTRL	0.913005	0.876953	0.806496	2.40463	0.800837	0.696259	0.930367	0.903002	0.804228	0.79901	0.880398	0.846594	0.917656	0.895849	0.857829	0.849212	0.877099	0.83714	0.889601	0.967331	0.965293	0.935494	0.942475	0.92917	0.788452	0.769892	0.876438	1.00461	0.958225	0.855837	0.784393	0.970121	1.08634	0.948013	0.908551	0.960885	0.765855	1.02263	1.16734
00014800	FALL	0.896414	0.947243	0.810024	1.78034	0.77723	0.612599	0.853166	0.805714	0.802884	0.750479	0.901457	0.852994	0.88886	0.845696	0.835781	0.803936	0.938167	0.89902	0.95871	0.875598	0.957884	0.948368	0.878142	0.833909	0.820254	0.785917	0.589318	0.961236	0.897501	0.869196	0.811516	0.79648	0.725697	0.884705	0.859631	0.921357	0.796463	1.01794	1.0226
00466905	FALL	0.847968	0.951255	0.815035	3.0408	0.669267	0.767541	0.874723	0.826851	0.801304	0.763323	0.850486	0.812401	0.879243	0.826387	0.785797	0.778039	0.884177	0.784727	0.911067	0.787273	0.928037	0.875522	0.859899	0.825406	0.841184	0.840135	0.931387	1.20414	0.858032	0.783411	0.756208	0.804629	1.0025	0.901656	0.862542	0.76313	0.7354	0.925433	0.940659
00530140	FALL	0.859816	0.885902	0.758623	1.71884	0.677339	0.638424	0.860707	0.849236	0.798961	0.79028	0.825487	0.858651	0.883902	0.896457	0.815571	0.777176	0.841372	0.82771	0.952126	0.94636	0.958631	0.920637	0.9236	0.923396	0.786276	0.802583	0.773934	0.953749	0.831888	0.841974	0.810151	0.86003	0.768092	0.907051	0.944787	0.818543	0.806149	0.959574	0.91534
00661155	FALL	0.890865	0.854892	0.738225	2.04714	0.441762	0.515353	0.855008	0.797887	0.771772	0.716457	0.877484	0.872533	0.948559	0.946585	0.815042	0.818329	0.896486	0.885551	0.893956	0.939967	0.894674	0.941807	0.887503	0.821196	0.813394	0.748442	0.703456	0.849073	0.829466	0.807459	0.803416	0.854204	0.817001	0.903392	0.841739	0.809971	0.809069	0.921547	0.935706
00894079	FALL	0.823839	0.880131	0.712699	1.20631	0.601479	0.799459	0.799397	0.816472	0.743208	0.710883	0.808732	0.806711	0.872017	0.874591	0.813889	0.783648	0.885293	0.842935	0.911116	0.925743	0.980355	0.954255	0.827107	0.792164	0.756291	0.757936	0.607496	0.945919	0.701345	0.781163	0.778906	0.843081	0.84402	0.870458	0.829658	0.886316	0.769717	0.90084	0.92279
01211188	FALL	0.978682	1.0714	0.893232	2.8754	0.778502	0.88932	1.10564	0.978528	0.888937	0.874842	0.966796	0.913759	1.08303	1.07061	0.980403	0.988003	1.11157	1.0979	1.13498	1.13676	1.09903	1.05364	1.16293	1.10691	0.893735	0.944603	0.746015	1.43641	1.40416	0.941914	0.952739	1.99699	1.33474	1.0445	0.94605	0.946452	0.933802	1.28177	1.28759
01280309	FALL	0.919381	0.882477	0.727622	2.36946	0.764986	0.655695	0.85706	0.804583	0.79505	0.775326	0.841303	0.82827	0.924676	0.898365	0.776767	0.773201	0.804969	0.817601	0.862407	0.852565	0.906185	0.899317	0.937503	0.884217	0.803579	0.771295	0.960829	0.972397	0.827483	0.791981	0.785084	0.843237	1.03806	0.929919	0.888893	0.881806	0.744955	0.830908	0.880836
01335669	FALL	0.912206	0.900351	0.813995	2.624	0.705927	0.783613	0.83932	0.803524	0.80121	0.814041	0.869654	0.841049	0.877762	0.878456	0.806484	0.827444	0.872225	0.864135	0.978854	0.950648	0.936681	0.885223	0.890947	0.885839	0.792435	0.784999	0.769719	0.953016	0.831138	0.783096	0.774308	0.836572	0.817708	0.868582	0.897813	0.780996	0.778482	1.08108	1.15311
01651005	FALL	0.940407	0.958459	0.841201	1.67151	0.664935	0.608041	0.891927	0.844733	0.821618	0.835454	0.905004	0.874264	0.977311	0.974948	0.878842	0.878515	0.973944	0.962554	1.10127	1.07875	1.02591	1.01815	0.909331	0.867015	0.863867	0.851479	0.602744	1.02387	0.915759	0.867906	0.85058	0.743285	0.82306	0.978386	0.948525	0.883954	0.835778	1.09539	1.15579
01957449	FALL	0.881809	0.885017	0.777697	1.64728	0.717339	0.715761	0.82201	0.832438	0.790096	0.801131	0.8898	0.89459	0.88998	0.878362	0.811791	0.797869	0.908116	0.920506	0.996898	0.981533	0.988474	0.9341	0.867218	0.828993	0.785133	0.819195	0.756945	0.97249	0.926511	0.806244	0.809699	0.690462	0.903894	0.959738	0.884012	0.759375	0.840776	1.25753	1.1778
02131587	FALL	0.840465	0.829785	0.7323	2.23363	0.727604	0.735013	0.870053	0.868074	0.778393	0.785476	0.83951	0.825198	0.83788	0.833567	0.794307	0.782385	0.838278	0.799558	0.894559	0.856614	0.89657	0.88618	0.850621	0.87542	0.787344	0.775348	0.837846	0.985214	0.933117	0.798185	0.788836	0.761095	0.823588	0.879339	0.942509	0.82875	0.776894	0.902347	0.913745
02155141	FALL	0.904058	0.962671	0.843739	1.28965	1.17316	0.75911	1.20963	0.860999	0.945237	0.813684	0.854	0.932463	0.944144	0.97334	0.834464	0.877017	0.782827	0.865425	0.740735	0.887476	0.945965	1.12993	0.889763	1.16672	0.892142	1.04847	0.934314	0.879224	1.64776	0.802441	0.918063	0.804358	0.824826	0.852033	1.54672	0.952864	3.13914	0.805532	0.846246
02450852	FALL	0.858833	0.903642	0.736461	2.44408	0.64142	0.672015	0.814406	0.761689	0.743716	0.727562	0.864644	0.809558	0.913271	0.863874	0.823381	0.808904	0.833278	0.810441	0.771414	0.803059	0.860836	0.899216	0.865939	0.862974	0.783134	0.771069	1.18099	0.879073	0.891481	0.800894	0.810088	0.681192	0.914438	0.892314	0.874317	0.803296	0.865146	0.84694	0.795335
03274209	FALL	0.893813	0.94152	0.80347	2.14891	0.637729	0.754201	0.782566	0.829032	0.802089	0.84419	0.927657	0.896256	0.891109	0.897784	0.888193	0.886582	0.937945	0.905735	0.976673	0.906241	0.981998	0.978615	0.911246	0.886006	0.818734	0.834411	1.16212	1.07636	0.872092	0.896673	0.828102	0.91782	0.861397	0.974759	0.879443	1.08747	0.887696	1.09005	1.05108
03591603	FALL	0.908397	0.948267	0.787912	2.82782	0.739229	0.80747	0.881149	0.826621	0.817215	0.760982	0.878837	0.894094	0.924687	0.943203	0.874117	0.822553	0.88978	0.9673	0.87452	0.948469	0.937819	0.942968	0.896825	0.840882	0.829497	0.827423	0.868764	1.10213	0.975981	0.843276	0.802405	0.998779	0.912504	0.881828	0.872697	0.956497	0.811336	1.10543	1.38919
03635406	FALL	0.991494	1.09184	0.837608	2.91923	0.828331	0.649897	0.908798	0.84618	0.786327	0.767619	0.877599	1.01051	0.974137	0.975249	0.856716	0.886364	0.94672	0.888497	0.826377	0.890347	0.949328	1.03235	0.861862	0.881769	0.849288	0.783467	0.617757	1.17782	1.03749	0.80385	0.810716	0.968677	0.963475	0.85538	0.886639	0.94673	0.769407	1.03707	0.99969
04245130	FALL	0.88028	0.927446	0.747492	2.86353	0.616324	0.623471	0.965184	1.00691	0.788892	0.741861	0.809897	0.852486	0.880053	0.868159	0.854381	0.874839	0.872442	0.940081	0.907292	0.946481	1.01067	0.9238	0.970537	0.954014	0.718957	0.727561	0.93345	1.14731	0.904598	0.776183	0.791473	0.945359	1.14194	0.918257	0.895428	0.912009	0.872053	0.980224	1.06129
04646444	FALL	0.846335	0.855733	0.694469	2.1943	0.666289	0.683776	0.926358	0.859667	0.784004	0.766814	0.836769	0.877655	0.868322	0.853654	0.787888	0.795802	0.907087	0.83073	0.843188	0.795921	0.892082	0.944239	0.869221	0.883099	0.780558	0.743359	0.656939	1.07092	0.937887	0.796248	0.781669	0.967127	0.887827	0.954067	0.916948	0.902893	0.879398	0.962551	0.646255
05520550	FALL	0.985921	1.01081	0.935203	1.89569	1.02693	1.05794	1.08511	1.12069	1.03951	1.03029	1.02144	1.08835	1.0034	0.940712	0.934506	0.910671	1.00191	0.980616	0.872707	0.984334	1.02105	1.03429	1.01757	1.03849	0.918291	0.896351	1.12464	1.12108	1.16473	0.963143	0.943925	1.15044	1.07172	1.11814	1.05859	0.993475	0.981476	1.10926	1.1424
08428670	FALL	0.854487	0.864788	0.803325	1.93767	0.839157	0.776397	0.858976	0.885378	0.816357	0.792649	0.845254	0.874445	0.891187	0.905848	0.822217	0.834737	0.926996	0.915415	1.05568	1.05546	1.05911	1.06462	0.885366	0.885971	0.843582	0.805827	0.755352	1.00763	0.830434	0.88368	0.836107	0.820908	0.801977	0.879411	0.923344	0.788624	0.713725	1.12049	1.19444
08976228	FALL	0.626116	0.875547	0.840812	2.31125	0.766506	0.596273	0.809027	0.788747	0.813646	0.783234	0.981561	0.923065	0.613155	0.773601	0.890173	0.781269	0.988406	0.855278	1.2317	0.904238	0.954282	0.921753	0.92667	0.877088	0.793735	0.832698	0.954934	0.954762	0.826634	0.97359	0.77631	0.927173	0.758502	0.881032	0.901604	0.911834	0.759167	1.38105	0.964412
09716050	FALL	1.01785	1.02336	0.994989	2.81956	0.76668	1.00873	1.1099	1.26455	0.962369	0.960757	0.940934	0.927082	1.069	1.10848	1.01104	1.1469	0.933509	1.17587	1.03482	1.16234	1.06937	1.06279	1.03924	1.10906	0.885115	0.921843	0.406928	1.43022	1.16487	0.919357	0.947067	1.58232	2.36904	1.07479	1.10999	1.03746	0.958102	1.12654	1.52728
11740237	FALL	0.859178	0.883614	0.712157	2.48816	0.792948	0.70138	0.831123	0.873104	0.816143	0.81324	0.879601	0.84969	0.906172	0.893377	0.837036	0.832365	0.974223	0.92039	0.948957	0.950361	0.974953	0.950318	0.918489	0.939626	0.793314	0.78685	0.751782	1.04171	0.935443	0.833343	0.794601	0.819081	0.915117	0.938339	0.935453	1.00505	0.811898	1.02054	1.06091
11777599	FALL	1.02573	1.07581	0.962014	2.5111	0.793012	0.843915	1.13664	1.06913	0.906956	0.913726	0.929417	0.948922	1.02207	1.0289	0.997095	0.952979	1.10425	1.04185	0.969718	1.06487	0.989404	0.994168	1.06029	1.06749	0.919962	0.867836	1.20457	1.35379	0.963924	0.864757	0.879541	1.14283	1.05095	1.02258	0.994705	0.88539	0.862665	1.12448	1.32815
12003473	FALL	0.774166	0.84523	0.705086	1.81492	0.785218	0.705541	0.883952	0.822937	0.819984	0.802848	0.863416	0.864106	0.82093	0.787418	0.782	0.765467	0.825186	0.814985	0.723714	0.846789	0.910645	0.9143	0.887376	0.891002	0.756387	0.755351	0.853317	0.978933	0.862344	0.76487	0.783224	0.875436	0.806925	0.940236	0.871186	0.861984	0.79781	0.795958	0.78618
13189430	FALL	0.793811	0.910183	0.845797	1.97333	0.775455	0.838129	0.854867	0.885194	0.878634	0.810193	0.927861	0.868182	0.766508	0.678103	0.850498	0.808266	0.923092	0.891192	1.05256	1.04368	1.00197	0.949873	0.872465	0.857781	0.865998	0.812265	0.734228	1.05314	0.925864	0.863408	0.803716	0.828444	0.909717	0.910598	0.902085	0.825861	0.884399	1.01789	0.876665
14841263	FALL	1.04356	1.10497	0.729997	3.49535	0.761895	0.684896	0.950607	0.852995	0.836547	0.811647	0.940403	0.959192	1.09823	1.01844	1.01491	0.956731	1.01371	0.886305	0.983269	0.964058	1.04292	1.03645	1.01609	0.937577	1.04684	1.09517	0.651507	1.45975	1.93566	0.931595	0.871155	1.06916	0.926647	1.05035	0.970007	0.906383	0.816722	1.03876	0.976021
15201560	FALL	0.978717	0.990883	0.825475	3.52489	0.763227	0.793256	0.996638	0.929715	0.876506	0.844349	0.971588	0.922093	1.02088	0.974685	0.958328	0.882044	0.926193	0.913358	0.919271	0.923569	0.936735	0.96992	0.990225	0.935479	0.845389	0.871247	1.05456	1.33635	0.959408	0.882076	0.857984	1.26762	1.26241	0.992718	0.954377	0.990618	0.840223	1.11659	1.17676
15444098	FALL	0.92066	0.972398	0.943966	3.08858	0.690528	1.14192	1.2078	1.02056	1.062	1.00391	0.900061	1.23663	0.964247	0.9411	0.919468	0.883783	1.03388	0.915052	0.931248	0.994893	0.964236	1.38117	1.05371	0.882534	0.928337	0.94115	-0.05505	1.26693	1.36568	0.96252	0.874353	1.10101	1.01879	1.05367	1.13214	0.756245	0.968118	0.905007	1.38697
16348702	FALL	0.830955	0.87126	0.666024	1.70722	0.696859	0.756238	0.780196	0.817998	0.776465	0.735948	0.854038	0.857919	0.843745	0.815595	0.809734	0.76417	0.793924	0.809124	0.882861	0.895996	0.918331	0.955595	0.844298	0.834417	0.751758	0.736587	0.732044	0.925688	0.789743	0.818031	0.741167	0.756061	0.805642	0.8888	0.828779	0.802973	0.723218	0.677864	0.889231
16348710	FALL	0.849601	0.912738	0.774233	1.54002	0.805808	0.651666	0.817536	0.787061	0.782569	0.794682	0.83768	0.828964	0.900941	0.884495	0.838385	0.826454	0.907662	0.908966	1.00185	0.97332	0.930164	0.951675	0.849677	0.834991	0.833246	0.818642	0.934522	0.904843	0.834463	0.825032	0.838526	0.807701	0.784634	0.885897	0.810371	0.859182	0.751775	1.01753	0.943336
17042607	FALL	1.00195	1.00343	0.820376	3.31185	0.76725	0.739525	0.893515	0.928453	0.812785	0.823585	0.926268	0.879222	0.960316	0.94384	0.882701	0.86642	0.962946	0.944345	0.94083	0.894571	0.930783	0.992851	0.852019	0.871245	0.883964	0.822602	0.954587	1.23672	1.43243	0.851018	0.800963	0.83757	1.08489	0.885096	0.8931	0.923785	0.793943	0.874224	1.14578
17758394	FALL	0.897339	1.00212	0.80059	2.87938	0.686761	0.725762	0.926529	0.888894	0.794534	0.779562	0.868169	0.89385	0.957365	0.914588	0.87232	0.856946	0.904026	0.891684	0.943681	0.926886	0.9963	0.977396	0.962534	0.902021	0.857669	0.823443	0.837015	1.15356	0.854904	0.828508	0.809159	0.842035	0.939849	1.01582	0.921351	0.904565	0.874491	1.1029	0.984698
18104789	FALL	0.930937	0.932293	0.788544	2.47713	0.653884	0.594158	1.10613	0.976598	0.809572	0.823476	0.73749	0.877758	0.936555	0.924604	0.874294	0.853459	0.942423	0.873596	0.932826	0.952519	0.940671	0.926978	1.00953	0.953687	0.790514	0.770986	0.802168	1.08983	0.492768	0.824175	0.822477	0.915872	0.89847	1.01858	0.96839	0.959663	0.814863	0.98619	1.16366
18766889	FALL	1.03283	1.06169	0.950199	2.83467	0.635499	0.6233	1.22243	1.25067	0.842075	0.913711	0.832308	0.933676	1.17872	1.10131	1.14333	1.04229	1.06784	0.967383	1.00577	1.0312	0.950179	0.955782	1.0404	1.08659	0.873469	0.864954	0.746755	1.34682	1.26582	0.958313	0.945163	2.4442	2.08586	1.15807	1.01044	0.978235	0.819256	1.11781	1.10365
22994815	FALL	0.898989	0.870751	0.736688	2.47075	0.797568	0.706802	0.818938	0.759101	0.826817	0.734598	0.863891	0.903573	0.88198	0.884102	0.828388	0.762573	0.892883	0.839854	0.873041	0.896195	0.958747	0.885127	0.898579	0.82122	0.78647	0.730644	0.764954	0.955731	0.832249	0.834554	0.766166	0.899064	0.875788	0.932058	0.842194	0.939258	0.785153	0.941552	0.895972
23420375	FALL	0.936651	1.00753	0.83867	2.19181	0.801343	0.754481	0.886747	0.851338	0.790234	0.821001	0.905536	0.910742	0.930511	0.928594	0.872466	0.892021	1.05475	0.997068	0.998395	1.08938	0.995235	0.976225	0.85895	0.862412	0.870906	0.863194	0.840559	1.03117	0.920369	0.84506	0.831835	0.964073	0.912947	0.865683	0.829473	0.902154	0.817398	1.16179	1.29886
29781981	FALL	1.05769	1.00735	0.857436	1.84635	0.812014	0.805998	1.18168	1.05568	0.906444	0.888608	0.932957	1.01534	1.2041	1.0778	0.997995	0.968615	1.19133	1.15084	1.0547	1.077	1.03291	1.00201	1.12232	1.04394	0.840003	0.890673	0.816055	1.03035	0.937031	0.881591	0.92945	0.933343	1.09001	1.10217	1.06153	0.9127	0.902829	1.18206	1.16151
31006817	FALL	0.920605	0.889669	0.689403	2.45097	0.729771	0.67598	0.83717	0.841481	0.799735	0.781591	0.836055	0.879448	0.879328	0.884464	0.80311	0.757681	0.864289	0.827216	0.812728	0.729873	0.945488	0.914324	0.923633	0.835939	0.828434	0.774127	0.918572	0.981641	0.849676	0.842333	0.782359	0.725348	0.802933	0.942442	0.866643	0.829151	0.838388	1.06315	0.910436
31716946	FALL	0.969547	1.106	0.82125	2.66147	0.812961	0.825572	1.08388	1.01862	1.05164	0.950912	0.963252	0.994981	1.05292	0.979633	1.09149	1.10875	0.95158	0.966655	0.973252	1.05888	1.00448	1.00515	1.06388	0.976845	0.9128	0.872849	0.834824	1.29037	1.08162	0.907805	0.889261	1.21406	1.92967	0.970213	0.924351	0.857193	0.608206	1.10128	1.21715
31745909	FALL	0.8788	0.909427	0.76136	1.70523	0.810404	0.623062	0.846437	0.785483	0.822253	0.782166	0.878036	0.863978	0.865623	0.846198	0.819336	0.796716	0.932885	0.914869	0.899069	0.935383	0.97236	0.97815	0.862907	0.846984	0.818489	0.81246	0.770045	0.941681	0.810227	0.835442	0.828751	0.756487	0.706918	0.924625	0.912434	0.894104	0.856349	0.944821	0.901738
31989578	FALL	0.880467	0.96668	0.804964	2.07	0.668793	0.710141	0.944653	0.883769	0.856176	0.830954	0.85276	0.93701	0.870641	0.897966	0.808747	0.806738	0.922258	0.865648	0.937473	0.8704	0.99548	0.92179	0.88563	0.920648	0.81218	0.775055	0.739909	1.13528	1.09389	0.82876	0.801932	0.824228	0.812603	0.919305	0.97619	0.812293	0.861588	0.992116	0.941571
32159767	FALL	0.916389	0.896243	0.754591	2.32869	0.894072	0.753411	0.898066	0.859555	0.851137	0.824951	0.88512	0.874361	0.909688	0.864982	0.854317	0.785687	0.985192	0.927477	0.920795	0.901961	0.98565	0.93058	0.94783	0.866737	0.821417	0.813396	0.879632	0.98516	0.786309	0.882588	0.820616	0.88185	0.904701	0.954763	0.881423	0.828229	0.56996	1.23655	1.61596

## Sheet: AD
RN	FALLER	#3	#4	#5	#6	#15	#16	#17	#18	#19	#20	#21	#22	#23	#24	#25	#26	#27	#28	#29	#30	#31	#32	#33	#34	#35	#36	#38	#39	#40	#41	#42	#43	#44	#45	#46	#47	#48	#49	#50
TOTAL		1758	3317	2363	180	42	41	749	713	870	903	644	663	1227	1476	1406	1447	743	682	739	1042	252	551	919	965	333	244	1	97	65	1664	1603	13	11	438	456	13	48	122	20
SIGNIFICANT		927	1612	1281	145	11	3	662	511	526	599	404	533	785	749	1205	1263	635	482	308	613	18	185	606	630	0	100	0	21	39	883	811	13	10	176	253	1	19	113	18
FRACTION		0.527304	0.485981	0.542107	0.805556	0.261905	0.0731707	0.883845	0.71669	0.604598	0.663344	0.627329	0.803922	0.639772	0.507453	0.857041	0.87284	0.854643	0.706745	0.416779	0.588292	0.0714286	0.335753	0.659412	0.65285	0	0.409836	0	0.216495	0.6	0.530649	0.505926	1	0.909091	0.401826	0.554825	0.0769231	0.395833	0.92623	0.9
00328022	CTRL	1.82973	1.59034	1.72376	2.89717	1.53078	1.39431	1.46721	1.4683	1.67396	1.57491	1.41783	1.52368	1.35357	1.31717	1.35253	1.25248	1.40032	1.36136	1.50029	1.59591	1.49358	1.55456	1.29192	1.28184	1.35512	1.42397	1.36235	1.4836	1.33226	1.37768	1.30191	1.3026	1.10013	1.43657	1.37397	1.47043	1.40494	1.67369	1.59006
00501891	CTRL	1.71776	1.61879	1.68016	2.60592	1.57731	1.50501	1.41052	1.42298	1.5939	1.55869	1.42901	1.46383	1.38145	1.36692	1.22826	1.23999	1.36679	1.32089	1.56117	1.56116	1.46172	1.49118	1.25602	1.24205	1.18776	1.22922	1.17423	1.46561	1.39315	1.23315	1.23251	1.14102	1.10402	1.34349	1.32965	1.48413	1.44117	1.66647	1.68479
00523135	CTRL	1.60926	1.52987	1.53985	2.54113	1.43158	1.23983	1.30319	1.31167	1.50162	1.39837	1.39385	1.40876	1.28962	1.25512	1.29397	1.21041	1.34141	1.24291	1.52945	1.38558	1.51953	1.40431	1.33012	1.26094	1.19691	1.14572	1.14797	1.30224	1.2675	1.22658	1.24229	1.27786	1.2334	1.4584	1.31223	1.67879	1.54503	1.69168	1.40018
00735370	CTRL	1.7639	1.65368	1.6467	2.90585	1.32331	1.2759	1.578	1.53572	1.64025	1.51787	1.47479	1.5674	1.44095	1.39205	1.35779	1.36676	1.37478	1.36105	1.43985	1.52249	1.53116	1.66674	1.4485	1.34404	1.2643	1.35908	1.24199	1.88235	1.53833	1.3083	1.34034	1.37475	1.22154	1.57906	1.31334	1.40163	1.69345	1.74945	1.71807
00766470	CTRL	1.72743	1.60393	1.73003	2.51193	1.7023	1.60013	1.47076	1.45708	1.64642	1.56174	1.56185	1.52333	1.37013	1.33448	1.35563	1.26173	1.41523	1.36189	1.64247	1.56421	1.5416	1.52028	1.34626	1.33187	1.27577	1.32573	1.43121	1.49961	1.51812	1.35363	1.33232	1.29582	1.35807	1.41493	1.36146	1.50838	1.408	1.84919	1.48089
00805246	CTRL	1.6705	1.58771	1.73628	3.63506	1.38207	1.4106	1.43589	1.4088	1.6056	1.58047	1.50221	1.53172	1.29072	1.32486	1.32328	1.39005	1.44441	1.42664	1.56048	1.48093	1.54133	1.4474	1.23063	1.3114	1.32094	1.39917	1.20258	1.39933	1.30124	1.26842	1.30175	1.18917	1.37753	1.36494	1.35412	1.35469	1.51635	1.80394	1.65888
01212370	CTRL	1.69901	1.59247	1.6885	3.28842	1.47365	1.33706	1.40986	1.43575	1.63213	1.5354	1.49533	1.48784	1.33274	1.28075	1.31059	1.21854	1.38677	1.36852	1.48673	1.5941	1.57467	1.49962	1.2097	1.2409	1.26668	1.30855	1.13152	1.39678	1.28461	1.28862	1.29786	1.22416	1.38909	1.38236	1.39735	1.71793	1.44731	1.56922	1.68856
01605194	CTRL	1.72745	1.6526	1.69254	3.04143	1.42191	1.36223	1.57946	1.54265	1.60973	1.55878	1.44522	1.61272	1.42952	1.42547	1.42211	1.38358	1.4775	1.42739	1.66493	1.66906	1.54419	1.65299	1.46807	1.49064	1.21879	1.29191	1.1264	1.36373	1.46216	1.30375	1.36986	1.47033	1.33207	1.51623	1.48582	1.39258	1.46728	1.77269	1.8858
01791630	CTRL	1.69738	1.56333	1.69604	2.83765	1.44757	1.55621	1.4359	1.43825	1.68678	1.58602	1.50045	1.46181	1.32021	1.34413	1.28799	1.20989	1.30455	1.24014	1.56774	1.54781	1.39824	1.53584	1.33297	1.3141	1.18185	1.23853	1.34015	1.45419	1.32939	1.26642	1.21749	1.25657	1.12472	1.3221	1.39596	1.21299	1.54334	1.56945	1.37444
02028034	CTRL	1.66241	1.52694	1.66047	2.5621	1.5552	1.49844	1.49675	1.3994	1.53845	1.51243	1.46586	1.47447	1.34946	1.28873	1.24289	1.26396	1.32914	1.30555	1.66276	1.59322	1.55152	1.53709	1.26774	1.26159	1.28891	1.35724	1.16519	1.56449	1.45311	1.26693	1.2738	1.33433	1.31352	1.419	1.38489	1.47455	1.50671	1.83318	1.86196
02094681	CTRL	1.6214	1.49699	1.68209	3.22141	1.3801	1.41146	1.39991	1.41773	1.60348	1.54695	1.49917	1.54688	1.27185	1.22266	1.28659	1.29191	1.33086	1.34102	1.41724	1.66713	1.45555	1.47717	1.22613	1.2727	1.27198	1.34434	1.18182	1.43078	1.37304	1.21473	1.26966	1.26026	1.32339	1.33194	1.35143	1.46182	1.53745	1.5792	1.58749
03164772	CTRL	1.6978	1.55169	1.63024	2.67432	1.262	1.32559	1.38472	1.37744	1.5575	1.49048	1.41424	1.45609	1.33412	1.32679	1.29709	1.25905	1.34444	1.28908	1.5987	1.53341	1.51014	1.46032	1.22767	1.24359	1.22979	1.31988	1.38502	1.42631	1.29847	1.27759	1.21717	1.16995	1.12033	1.39708	1.38403	1.68729	1.52777	1.67615	1.3836
03472418	CTRL	1.73185	1.56308	1.68792	3.09431	1.36346	1.31964	1.42956	1.32259	1.59867	1.4296	1.49184	1.51188	1.26342	1.28562	1.2907	1.22586	1.37807	1.36148	1.58356	1.62348	1.55818	1.56772	1.25136	1.23031	1.21318	1.24251	1.18843	1.4269	1.25958	1.25598	1.25758	1.17498	1.16536	1.29701	1.29958	1.3482	1.37073	1.81064	1.65878
03593908	CTRL	1.69351	1.56505	1.75749	3.49444	1.21894	1.37418	1.54383	1.46694	1.62536	1.55788	1.3316	1.51628	1.37611	1.36095	1.34656	1.36012	1.43449	1.31625	1.55072	1.58447	1.45874	1.55736	1.32191	1.33948	1.19086	1.32977	1.14735	1.62464	1.2765	1.27311	1.26394	1.44325	1.53548	1.41828	1.37174	1.43662	1.38744	1.76979	1.55564
03973794	CTRL	1.77476	1.60082	1.69187	3.22491	1.30455	1.39896	1.45718	1.4738	1.68055	1.59145	1.59087	1.56817	1.43369	1.34603	1.42632	1.34083	1.4847	1.38679	1.62799	1.66758	1.57188	1.57496	1.37169	1.37671	1.33312	1.44161	1.31665	1.45458	1.42507	1.3712	1.28732	1.47032	1.31037	1.46714	1.34962	1.52136	1.40725	1.76546	1.74849
04334353	CTRL	1.71779	1.54682	1.68029	2.88991	1.44049	1.14998	1.42275	1.30503	1.51419	1.44616	1.47661	1.45376	1.42372	1.39979	1.24056	1.21309	1.3085	1.262	1.61107	1.58051	1.54965	1.52927	1.28965	1.28628	1.2719	1.29943	1.01356	1.39925	1.32285	1.27476	1.21214	1.2651	1.25181	1.40623	1.32536	1.4126	1.36739	1.70205	1.67739
07017855	CTRL	1.69501	1.62454	1.65999	2.87282	1.59111	1.2995	1.39318	1.38699	1.48058	1.47298	1.41637	1.50899	1.35413	1.29753	1.30631	1.24508	1.31307	1.29792	1.64814	1.62808	1.55664	1.52662	1.27337	1.35478	1.30524	1.38492	1.15224	1.45421	1.35852	1.26798	1.29267	1.25462	1.08317	1.37558	1.37113	1.52848	1.46477	1.60236	1.49534
07029381	CTRL	1.61466	1.42004	1.6201	2.66891	1.29482	1.12562	1.37761	1.34676	1.4927	1.33097	1.2932	1.3632	1.27543	1.22165	1.24703	1.20091	1.27024	1.23254	1.43827	1.49252	1.50125	1.34896	1.26508	1.19468	1.115	1.23517	0.939571	1.43929	1.04698	1.18965	1.17884	1.2066	1.11719	1.43389	1.25923	1.58287	1.43809	1.50465	1.74839
07531303	CTRL	1.4938	1.45506	1.67792	3.39754	1.47371	1.04138	1.30812	1.40641	1.57738	1.4668	1.41772	1.44706	1.17724	1.14814	1.25925	1.23101	1.39902	1.30998	1.6965	1.66601	1.56016	1.53788	1.26121	1.22643	1.15423	1.18226	1.19718	1.32977	1.30353	1.23953	1.2353	1.13083	0.987189	1.32381	1.27952	1.30577	1.33198	1.79241	1.55945
08786372	CTRL	1.64576	1.57723	1.62984	2.96115	1.42755	1.48468	1.4219	1.38852	1.57589	1.60972	1.41866	1.37063	1.34209	1.33087	1.23767	1.26734	1.29768	1.31365	1.48726	1.41474	1.39536	1.46694	1.24463	1.3135	1.254	1.42544	0.900555	1.48951	1.28316	1.23875	1.22314	1.20538	1.1067	1.34157	1.31179	1.55911	1.35166	1.63193	1.6385
08861064	CTRL	1.68783	1.6361	1.72643	3.31789	1.53037	1.66481	1.5616	1.55548	1.65075	1.67679	1.45844	1.57022	1.38597	1.38098	1.3031	1.33872	1.30546	1.31229	1.49125	1.53843	1.54042	1.5488	1.40634	1.42578	1.38725	1.42746	1.23639	1.46365	1.46705	1.36789	1.39023	1.28971	1.37404	1.53418	1.48065	1.60487	1.65303	1.60073	1.68757
11373030	CTRL	1.77501	1.61481	1.75154	3.14281	1.54192	1.2241	1.46376	1.43619	1.60048	1.49577	1.52446	1.46977	1.38905	1.34242	1.35238	1.31071	1.36008	1.37131	1.5084	1.49061	1.53514	1.47354	1.38272	1.341	1.34315	1.35416	1.07722	1.56885	1.33051	1.3261	1.29628	1.40119	1.53248	1.46213	1.38946	1.32932	1.45473	1.68501	1.64616
13698254	CTRL	1.75286	1.57563	1.6674	2.9097	1.58181	1.73512	1.53371	1.55693	1.69046	1.63253	1.51031	1.51903	1.39644	1.33138	1.31956	1.31718	1.37097	1.33173	1.36972	1.50649	1.4415	1.51531	1.31793	1.3819	1.27421	1.2589	0.893183	1.48814	1.31293	1.25018	1.2672	1.29568	1.28282	1.45841	1.39363	1.58425	1.65858	1.56127	1.59956
13823202	CTRL	1.75603	1.61663	1.65394	2.29836	1.19743	1.41117	1.3855	1.40573	1.43455	1.44951	1.41965	1.45617	1.40329	1.41684	1.25258	1.21974	1.3307	1.26981	1.53681	1.5765	1.42504	1.49679	1.25622	1.23931	1.27536	1.34838	0.718135	1.3967	1.2485	1.26018	1.27559	1.27531	1.22463	1.33622	1.39184	1.42303	1.49485	1.82838	1.79593
14841301	CTRL	1.68568	1.59485	1.62961	2.28796	1.45912	1.422	1.4499	1.39557	1.53909	1.47589	1.45108	1.47858	1.40109	1.31648	1.28845	1.24873	1.33565	1.30196	1.55826	1.59991	1.55348	1.50782	1.29732	1.26652	1.25221	1.32243	1.29867	1.44531	1.4019	1.28048	1.27573	1.17921	1.2314	1.4265	1.38759	1.50169	1.4572	1.54327	1.58058
15103150	CTRL	1.71979	1.67916	1.73055	2.75085	1.35356	1.39748	1.54058	1.37851	1.60048	1.5643	1.41023	1.51348	1.44344	1.31394	1.24367	1.30444	1.33196	1.3124	1.57833	1.56187	1.51611	1.52173	1.30881	1.31336	1.19313	1.28377	1.30803	1.4964	1.30229	1.24501	1.27987	1.25632	1.1083	1.4083	1.43839	1.43724	1.41132	1.71711	1.6868
16111591	CTRL	1.76023	1.62407	1.60926	2.42177	1.36615	1.46746	1.50128	1.50143	1.6223	1.54352	1.49938	1.59345	1.44149	1.38776	1.31823	1.26398	1.28334	1.32751	1.49232	1.59953	1.47866	1.55839	1.36909	1.39009	1.27147	1.32011	1.14841	1.50956	1.41531	1.2795	1.31852	1.19351	1.28561	1.51675	1.39212	1.41905	1.46945	1.44854	1.50282
17104700	CTRL	1.73859	1.58205	1.66318	2.74729	1.49703	1.6155	1.52099	1.42097	1.62679	1.57767	1.38961	1.5092	1.38468	1.39776	1.25445	1.24667	1.38703	1.33209	1.55257	1.64751	1.58553	1.57825	1.26626	1.30948	1.20036	1.397	1.50673	1.39877	1.26648	1.23973	1.26488	1.30719	1.21963	1.38453	1.34318	1.52791	1.62905	1.79129	1.57786
17696860	CTRL	1.63806	1.62434	1.6791	2.31087	1.57834	1.35598	1.43388	1.33722	1.51745	1.438	1.43204	1.50093	1.31756	1.28492	1.24494	1.17554	1.34966	1.29406	1.61304	1.66941	1.56024	1.54248	1.22716	1.24263	1.33236	1.31561	1.2178	1.36766	1.27719	1.25278	1.29017	0.986361	1.18464	1.3684	1.3298	1.51811	1.51338	1.63566	1.62299
18447414	CTRL	1.52438	1.5459	1.68027	3.00666	1.54941	1.42086	1.49819	1.48536	1.56899	1.47103	1.46396	1.5783	1.28982	1.29932	1.28919	1.23642	1.35207	1.30095	1.5371	1.60493	1.67052	1.61901	1.33222	1.34715	1.35155	1.39433	2.25994	1.47784	1.38355	1.29232	1.31838	1.18067	1.31489	1.44425	1.48012	1.7108	1.64556	1.59008	1.57519
21478376	CTRL	1.7441	1.55793	1.70525	3.02295	1.33832	1.54205	1.44072	1.42638	1.5371	1.5192	1.46233	1.53421	1.35671	1.26814	1.22693	1.24778	1.32097	1.32427	1.59487	1.56043	1.46174	1.52778	1.26241	1.36324	1.32766	1.26509	1.17833	1.46524	1.26674	1.23265	1.24256	1.22018	1.25395	1.3608	1.37958	1.28319	1.43753	1.67473	1.71531
21930112	CTRL	1.64334	1.54079	1.50374	2.55594	1.43928	1.42227	1.48828	1.36198	1.60002	1.45896	1.47822	1.49396	1.40887	1.33142	1.2849	1.27927	1.35944	1.30473	1.59981	1.53075	1.57593	1.46745	1.37371	1.3467	1.21894	1.27557	1.16362	1.46055	1.44344	1.28286	1.28775	1.34103	1.32023	1.46133	1.42328	1.44215	1.45008	1.70071	1.41545
22920048	CTRL	1.60731	1.59156	1.66303	2.42536	1.45662	1.46391	1.43225	1.36204	1.5579	1.4577	1.43131	1.38909	1.37149	1.35136	1.31431	1.15618	1.33078	1.25467	1.54995	1.48172	1.49029	1.48104	1.263	1.20623	1.17669	1.23712	1.2537	1.46923	1.33769	1.27754	1.22263	1.28595	1.20092	1.41136	1.26926	1.53962	1.42637	1.6767	1.3863
23061120	CTRL	1.72175	1.58073	1.54756	3.2718	1.3142	1.43037	1.31996	1.23871	1.37372	1.43058	1.31915	1.19665	1.43491	1.37972	1.20389	1.1903	1.32529	1.22378	1.35181	1.18697	1.41075	1.2788	1.30086	1.26263	1.26738	1.37859	1.18661	1.51774	1.55052	1.21059	1.22731	1.28672	1.04655	1.54339	1.34918	2.88071	3.0071	1.31519	1.20959
23090391	CTRL	1.59857	1.62662	1.6863	2.50378	1.32716	1.42693	1.39466	1.36161	1.57088	1.52113	1.48649	1.50216	1.37314	1.33213	1.2896	1.2327	1.33113	1.32757	1.65336	1.68051	1.56483	1.59726	1.30832	1.25108	1.2909	1.51291	1.31583	1.36954	1.29163	1.28668	1.25254	1.26568	1.13389	1.37109	1.31977	1.38658	1.4773	1.63661	1.47345
28726383	CTRL	1.70858	1.57666	1.70332	2.62	1.55843	1.41712	1.44822	1.40417	1.6171	1.50738	1.50507	1.5125	1.34835	1.30102	1.30103	1.23936	1.35899	1.32016	1.62053	1.65291	1.45792	1.51117	1.32736	1.28802	1.2043	1.32157	1.37416	1.46033	1.33214	1.22941	1.24753	1.2461	1.30581	1.39973	1.38482	1.43806	1.39222	1.8109	2.03722
31338365	CTRL	1.64179	1.62973	1.68352	2.91994	1.55703	1.45171	1.48322	1.50809	1.61386	1.49507	1.51298	1.47016	1.33232	1.31889	1.34544	1.31103	1.4689	1.34377	1.60976	1.57299	1.55268	1.5438	1.30483	1.31057	1.23759	1.31216	1.41782	1.40006	1.25456	1.29845	1.29497	1.2261	1.21224	1.38378	1.40922	1.40078	1.4285	1.71811	1.50545
31415134	CTRL	1.77264	1.70296	1.77698	2.85207	1.57915	1.5388	1.47104	1.43277	1.73241	1.60493	1.54149	1.59538	1.34413	1.32478	1.34124	1.32452	1.41293	1.31502	1.42067	1.53434	1.55782	1.56462	1.31648	1.34896	1.22995	1.36745	1.47002	1.41973	1.45391	1.29323	1.31324	1.27362	1.37738	1.48308	1.44346	1.75577	1.7043	1.66666	1.66358
31489556	CTRL	1.80395	1.57328	1.69132	3.76239	1.36875	1.36259	1.54906	1.46999	1.60732	1.50155	1.58994	1.54933	1.4386	1.40986	1.38509	1.43684	1.48242	1.44988	1.50563	1.51688	1.58292	1.62919	1.39901	1.45328	1.17705	1.24566	1.12265	1.7269	1.40833	1.34669	1.34677	1.43046	1.42693	1.49654	1.56885	1.6521	1.5593	1.99061	1.6922
31490472	CTRL	1.66598	1.57803	1.65419	2.81167	1.40819	1.35319	1.39213	1.44634	1.57404	1.51695	1.45857	1.58546	1.3521	1.31047	1.29231	1.29284	1.40811	1.34634	1.6706	1.62137	1.5682	1.57621	1.3037	1.29993	1.16474	1.24609	1.16917	1.47651	1.35753	1.25901	1.25812	1.21534	1.24388	1.35562	1.32987	1.56082	1.51009	1.78585	1.66803
31551469	CTRL	1.78153	1.6322	1.78679	3.04975	1.49586	1.60808	1.49171	1.41244	1.58838	1.53887	1.561	1.6334	1.43334	1.43867	1.30963	1.34114	1.45535	1.40205	1.66729	1.73876	1.63509	1.74817	1.2963	1.34357	1.37464	1.54581	1.33567	1.45302	1.39448	1.32133	1.37823	1.21827	1.30344	1.4267	1.46027	1.59922	1.61913	1.79787	1.63121
31597476	CTRL	1.72992	1.45181	1.73064	2.97836	1.46335	1.35441	1.59701	1.50894	1.63193	1.57	1.56202	1.5237	1.39278	1.30964	1.36849	1.3646	1.37592	1.29992	1.48008	1.5506	1.45111	1.46125	1.41562	1.42827	1.2191	1.29058	1.19632	1.49056	1.37261	1.32079	1.27245	1.3894	1.60682	1.47342	1.43399	1.64555	1.4839	1.73757	1.78064
00014800	FALL	1.76817	1.70392	1.85003	2.59898	1.46112	1.25739	1.47698	1.38421	1.63672	1.46794	1.53403	1.48933	1.39844	1.29854	1.35366	1.26683	1.44947	1.36621	1.60146	1.58829	1.5666	1.58165	1.31688	1.29256	1.26738	1.31394	0.943419	1.49374	1.42511	1.37887	1.32085	1.15986	1.14967	1.37723	1.39245	1.6052	1.52086	1.85325	1.79364
00466905	FALL	1.72666	1.54001	1.71858	3.83616	1.49313	1.47686	1.53485	1.44104	1.73296	1.59177	1.53578	1.59087	1.35467	1.25992	1.33143	1.33491	1.39515	1.25741	1.57471	1.43176	1.56067	1.44029	1.32644	1.33955	1.26307	1.29209	1.47905	1.75326	1.34946	1.2459	1.22907	1.23089	1.59007	1.41797	1.33442	1.46416	1.43581	1.6493	1.51226
00530140	FALL	1.7659	1.66418	1.71964	2.54293	1.38314	1.31723	1.49142	1.47873	1.59468	1.51685	1.4219	1.54057	1.45604	1.38577	1.29365	1.216	1.32826	1.30023	1.59108	1.64264	1.49229	1.51628	1.34396	1.34558	1.2654	1.4054	1.09722	1.37711	1.2819	1.30995	1.29022	1.32457	1.22847	1.39746	1.46139	1.43382	1.44965	1.70989	1.55419
00661155	FALL	1.78391	1.52286	1.69479	2.80361	1.22413	1.29184	1.50893	1.4367	1.59949	1.48507	1.58941	1.58747	1.47766	1.42663	1.2959	1.31716	1.3959	1.37087	1.57774	1.71449	1.49329	1.5593	1.35775	1.32793	1.25161	1.23673	1.13751	1.30268	1.31773	1.28112	1.27503	1.35448	1.23237	1.40567	1.33984	1.48586	1.56001	1.67063	1.6471
00894079	FALL	1.72218	1.63915	1.64657	2.14272	1.27744	1.54437	1.45215	1.43647	1.51911	1.43992	1.39747	1.48401	1.3772	1.36528	1.35728	1.3076	1.40011	1.33774	1.58906	1.66566	1.59769	1.61464	1.27731	1.25028	1.2226	1.41834	0.954378	1.48309	1.19107	1.25298	1.30862	1.2831	1.32645	1.41194	1.34897	1.45824	1.47909	1.69927	1.54198
01211188	FALL	1.82926	1.71773	1.76653	3.6263	1.44593	1.56003	1.72856	1.5975	1.727	1.65233	1.64187	1.63575	1.56547	1.51188	1.43139	1.52725	1.6432	1.65775	1.69181	1.68452	1.60595	1.65581	1.55798	1.50671	1.32296	1.47572	0.97916	1.95066	1.89804	1.40958	1.46413	2.63525	1.76618	1.58288	1.45089	1.57886	1.54152	2.04745	1.93678
01280309	FALL	1.7937	1.53075	1.67599	2.93505	1.43527	1.30565	1.44213	1.42489	1.5973	1.54708	1.48827	1.5344	1.38509	1.33965	1.29254	1.29165	1.34748	1.34481	1.51323	1.5506	1.42639	1.49468	1.38201	1.35858	1.20317	1.26196	1.35772	1.35046	1.24935	1.26836	1.25371	1.22407	1.47099	1.39786	1.36147	1.41485	1.36034	1.62867	1.60629
01335669	FALL	1.79644	1.6421	1.83737	3.56625	1.47934	1.5596	1.47878	1.4011	1.68145	1.65693	1.51773	1.54181	1.34894	1.33378	1.28532	1.30643	1.38566	1.37412	1.6758	1.69696	1.46934	1.4834	1.30084	1.3437	1.22065	1.30115	1.08666	1.40315	1.31942	1.24689	1.25758	1.29104	1.29693	1.35454	1.40597	1.38464	1.42026	1.9123	1.95383
01651005	FALL	1.73331	1.61905	1.74381	2.39644	1.1587	1.11327	1.46143	1.34442	1.50541	1.51186	1.46185	1.47614	1.44805	1.44096	1.34741	1.31514	1.46962	1.44647	1.68477	1.70056	1.50863	1.57671	1.31796	1.31168	1.23839	1.30781	0.940596	1.43478	1.32582	1.30711	1.30712	1.1456	1.23613	1.43107	1.46812	1.35017	1.52428	1.77215	1.97074
01957449	FALL	1.7551	1.61188	1.70859	2.39437	1.31291	1.27553	1.44278	1.4726	1.50168	1.47283	1.49469	1.51092	1.35349	1.32656	1.25388	1.24656	1.3533	1.3523	1.63714	1.67392	1.53215	1.54681	1.26113	1.24017	1.27142	1.42681	1.03533	1.46549	1.37244	1.25445	1.29412	1.11062	1.25619	1.46604	1.35463	1.33268	1.35765	1.92649	1.74571
02131587	FALL	1.6656	1.52829	1.60268	3.12536	1.40144	1.42683	1.47511	1.42556	1.53428	1.534	1.45609	1.47502	1.29131	1.26988	1.24345	1.23376	1.32818	1.26153	1.54791	1.58549	1.49804	1.46453	1.25903	1.32654	1.29143	1.25915	1.31939	1.46255	1.39816	1.26588	1.24766	1.12643	1.19526	1.45758	1.44554	1.47993	1.43148	1.71954	1.61972
02155141	FALL	1.64673	1.35819	1.23533	1.92345	1.52776	1.25296	1.66479	1.49072	1.47878	1.33493	1.23605	1.41187	1.38275	1.43671	1.17847	1.21847	1.17103	1.22426	1.15385	1.36633	1.33146	1.40769	1.173	1.54131	1.12035	1.28003	1.18899	1.22676	2.08205	1.15858	1.22978	1.14621	1.22081	1.1922	1.93182	1.22712	3.86299	1.2647	1.15079
02450852	FALL	1.75729	1.60196	1.73608	2.9141	1.44666	1.43192	1.49845	1.42644	1.61719	1.56196	1.55197	1.50969	1.40116	1.34506	1.33115	1.30245	1.36939	1.29515	1.45737	1.49293	1.40621	1.4629	1.28906	1.34792	1.19	1.28548	1.52653	1.39666	1.39439	1.25326	1.29215	1.09229	1.47926	1.38417	1.40863	1.46546	1.53287	1.7769	1.6639
03274209	FALL	1.76457	1.64437	1.79305	2.88308	1.151	1.40136	1.40672	1.45072	1.61625	1.60401	1.59829	1.58955	1.37229	1.3152	1.3758	1.38945	1.50121	1.40831	1.66613	1.60827	1.57357	1.61849	1.31499	1.3086	1.25953	1.39343	1.48413	1.59416	1.35772	1.40267	1.35073	1.33232	1.28696	1.50049	1.40276	1.74241	1.49084	1.92814	1.69707
03591603	FALL	1.78988	1.60318	1.80677	3.56197	1.39142	1.53703	1.51941	1.47659	1.67275	1.54449	1.57114	1.62616	1.4175	1.43249	1.40773	1.38702	1.40384	1.48584	1.49846	1.62009	1.50583	1.51993	1.3992	1.354	1.24775	1.48622	1.32463	1.62811	1.44966	1.3548	1.30851	1.5382	1.4817	1.39517	1.34606	1.60481	1.39715	1.86302	2.12421
03635406	FALL	1.8377	1.62086	1.62881	3.75281	1.56369	1.45496	1.47172	1.50806	1.63284	1.60173	1.57878	1.75649	1.46226	1.43064	1.39264	1.42823	1.46619	1.40392	1.46371	1.52449	1.5783	1.71165	1.28556	1.33164	1.24788	1.24727	1.0004	1.66853	1.53341	1.25054	1.2627	1.49463	1.51227	1.37812	1.34702	1.67253	1.38347	1.76342	1.52626
04245130	FALL	1.67412	1.54095	1.72055	3.4358	1.29734	1.33237	1.53879	1.59361	1.60446	1.55294	1.40644	1.4623	1.30326	1.2881	1.31144	1.37473	1.31747	1.44509	1.54185	1.58522	1.52473	1.43312	1.41684	1.46811	1.1012	1.11631	1.22337	1.57282	1.32421	1.18233	1.26503	1.41619	1.60129	1.43023	1.37836	1.60893	1.6043	1.74206	1.90885
04646444	FALL	1.68441	1.54488	1.59383	3.14003	1.22266	1.26823	1.55239	1.45332	1.57407	1.52594	1.44419	1.50629	1.30657	1.29063	1.28558	1.2915	1.38598	1.27097	1.47586	1.43737	1.48198	1.54108	1.34579	1.34019	1.24812	1.36296	1.01986	1.63127	1.43816	1.27302	1.30187	1.3668	1.30624	1.49496	1.4419	1.55909	1.59739	1.77239	1.3252
05520550	FALL	2.11617	2.10527	2.1646	3.02566	2.19744	2.1998	2.2027	2.01823	2.0218	2.0678	2.18436	2.38234	2.10141	1.93155	1.90128	1.89007	2.09101	1.98562	2.09477	2.15087	2.24772	2.27995	2.01407	2.00509	1.87122	1.90311	2.35135	2.18129	2.26401	2.02798	1.98853	2.09864	1.92807	2.28258	2.33337	1.86007	2.24845	2.26252	2.22364
08428670	FALL	1.72944	1.57634	1.74869	2.81488	1.61699	1.47074	1.46736	1.51015	1.64604	1.55331	1.45466	1.53358	1.38922	1.34195	1.32504	1.32231	1.43434	1.40022	1.69114	1.76294	1.60759	1.66788	1.33563	1.33391	1.357	1.30422	1.29624	1.44121	1.32039	1.31782	1.31379	1.27098	1.2237	1.42097	1.45787	1.40341	1.31354	1.90787	1.86874
08976228	FALL	1.41573	1.60878	1.85776	3.04801	1.50309	1.29992	1.54333	1.42026	1.71168	1.62528	1.65063	1.56601	1.16383	1.23941	1.4352	1.28834	1.49486	1.33801	1.93566	1.60351	1.57953	1.54829	1.38652	1.35162	1.26782	1.35722	1.37533	1.41583	1.26229	1.43857	1.24902	1.44944	1.16495	1.42972	1.43928	1.7263	1.44633	2.0968	1.5067
09716050	FALL	1.84598	1.56726	1.78366	3.59312	1.46353	1.7395	1.72085	1.85028	1.77151	1.78701	1.61594	1.65775	1.54348	1.50626	1.49925	1.6223	1.4221	1.68083	1.49563	1.79157	1.61319	1.63613	1.48501	1.5995	1.31171	1.45467	0.673114	1.94024	1.58145	1.27682	1.37259	1.95112	2.89082	1.58895	1.62837	1.67439	1.80307	1.5719	2.13651
11740237	FALL	1.67233	1.61287	1.6712	3.50713	1.43482	1.32664	1.38859	1.45153	1.59667	1.60696	1.50537	1.49942	1.35791	1.34805	1.36393	1.36018	1.483	1.39259	1.54138	1.64177	1.52465	1.55037	1.34881	1.4123	1.30651	1.44777	1.386	1.51016	1.40039	1.34187	1.31952	1.3057	1.40129	1.40074	1.41514	1.59838	1.47711	1.77053	1.74367
11777599	FALL	1.85961	1.64085	1.819	3.28689	1.39689	1.52471	1.70267	1.66732	1.71704	1.72929	1.67965	1.60521	1.48198	1.50472	1.4619	1.4647	1.59439	1.53038	1.64484	1.67542	1.59166	1.59955	1.49564	1.52041	1.31848	1.29154	1.72618	1.78965	1.34648	1.34416	1.3904	1.62544	1.46092	1.56297	1.51724	1.58798	1.5414	1.92441	1.92496
12003473	FALL	1.54786	1.56181	1.61123	2.65187	1.50716	1.35046	1.47518	1.43864	1.61276	1.57986	1.48171	1.50164	1.23895	1.19111	1.23013	1.20069	1.27853	1.21841	1.3234	1.57106	1.48476	1.50426	1.30261	1.36041	1.19408	1.30689	1.30859	1.44982	1.34925	1.21437	1.21947	1.30011	1.27969	1.45873	1.39262	1.43064	1.5162	1.51311	1.33029
13189430	FALL	1.57864	1.62713	1.79761	2.81167	1.50545	1.56967	1.51532	1.50535	1.70321	1.6017	1.54649	1.52664	1.23118	1.15141	1.34568	1.30092	1.45835	1.39398	1.86866	1.84345	1.58291	1.56565	1.32785	1.34784	1.36179	1.36048	1.2716	1.60609	1.45866	1.35106	1.31101	1.25603	1.29528	1.42354	1.42398	1.56791	1.67758	1.92402	1.71419
14841263	FALL	2.03669	1.92389	1.68963	4.33947	1.57034	1.48272	1.65122	1.49241	1.77632	1.71345	1.64213	1.65635	1.73954	1.64926	1.75132	1.6668	1.68501	1.40655	1.62465	1.50997	1.56332	1.5866	1.46841	1.43626	1.6693	1.78045	1.03832	1.93958	2.42272	1.46758	1.40757	1.55977	1.46334	1.59164	1.56471	1.71367	1.5989	1.88079	1.68742
15201560	FALL	1.76046	1.63782	1.75176	4.43017	1.42277	1.36756	1.55342	1.44949	1.71361	1.60817	1.67191	1.60316	1.49186	1.40732	1.51223	1.51414	1.4663	1.46016	1.51095	1.51709	1.44428	1.52371	1.3898	1.39796	1.27	1.40396	1.61043	1.79884	1.3806	1.2782	1.28327	1.91117	1.75824	1.47352	1.47588	1.62492	1.47645	1.78347	1.87651
15444098	FALL	1.79174	1.66534	2.25567	3.96575	1.47487	2.49636	2.08764	1.64555	2.27497	1.95103	1.61831	2.4137	1.45515	1.47879	1.54057	1.58528	1.89242	1.44122	1.57683	1.91661	1.48527	2.09796	1.84487	1.37045	1.63373	1.69759	0.288431	1.8773	2.26881	1.68589	1.48611	1.57645	1.71411	1.91068	1.83266	1.40376	1.78741	1.70866	2.5149
16348702	FALL	1.69163	1.68231	1.66219	2.62921	1.35028	1.47699	1.41928	1.42144	1.55274	1.46666	1.48796	1.4885	1.39093	1.35042	1.29297	1.20765	1.28179	1.28746	1.56616	1.64204	1.5308	1.62862	1.292	1.29342	1.32721	1.34021	1.07863	1.42351	1.31555	1.28509	1.22746	1.22023	1.30788	1.42784	1.41518	1.63758	1.51577	1.44895	1.64148
16348710	FALL	1.61514	1.65321	1.68342	2.36597	1.44662	1.29008	1.37791	1.32668	1.49788	1.49043	1.41712	1.43542	1.35595	1.37136	1.28886	1.28018	1.37592	1.38184	1.63154	1.62835	1.49275	1.5016	1.2652	1.27213	1.35973	1.47117	1.46461	1.35603	1.29111	1.27579	1.33288	1.23928	1.07946	1.39664	1.28333	1.50993	1.33997	1.70458	1.55293
17042607	FALL	1.94159	1.72082	1.81544	4.344	1.61381	1.44048	1.59588	1.61212	1.68845	1.64761	1.69843	1.64397	1.45851	1.39266	1.50423	1.53133	1.53137	1.52334	1.62206	1.56558	1.51748	1.60756	1.33079	1.36471	1.34591	1.40422	1.54848	1.7691	1.96408	1.3681	1.3455	1.42411	1.62007	1.39415	1.47253	1.54431	1.5738	1.68023	1.79617
17758394	FALL	1.78255	1.64294	1.73995	3.78009	1.25253	1.43267	1.55892	1.52094	1.59504	1.5611	1.58116	1.53965	1.46116	1.37313	1.42008	1.38909	1.4461	1.39444	1.61237	1.59969	1.53767	1.57652	1.38376	1.33304	1.37357	1.3794	1.21528	1.62757	1.29281	1.31951	1.29077	1.32541	1.42429	1.51188	1.40956	1.50837	1.55282	1.90228	1.63892
18104789	FALL	1.74531	1.66861	1.72588	3.30065	1.5244	1.31692	1.70616	1.56382	1.63029	1.5914	1.37679	1.56693	1.35617	1.35897	1.40938	1.3516	1.49504	1.38779	1.5591	1.56376	1.52987	1.48065	1.43618	1.42568	1.25865	1.21944	1.1677	1.59189	0.933124	1.27902	1.30649	1.47397	1.35781	1.54545	1.49932	1.55087	1.5108	1.80734	1.88434
18766889	FALL	1.99687	1.65023	1.93466	3.54131	1.27326	1.21192	1.78516	1.89102	1.64589	1.76787	1.51152	1.66263	1.73755	1.61193	1.73402	1.60857	1.76776	1.46279	1.67552	1.77528	1.43152	1.4484	1.46982	1.63641	1.2672	1.39096	1.11951	1.8183	1.6724	1.57187	1.32437	3.05654	2.62855	1.64927	1.53326	1.47189	1.51515	2.05007	1.95429
22994815	FALL	1.77599	1.61398	1.7238	3.17225	1.59115	1.45352	1.45444	1.3856	1.67781	1.49825	1.50389	1.62132	1.34662	1.36295	1.2958	1.22457	1.37664	1.30933	1.51511	1.64072	1.50978	1.5	1.33459	1.27265	1.25613	1.28772	1.2681	1.47268	1.3055	1.30241	1.26589	1.39356	1.34123	1.4099	1.30586	1.54992	1.44528	1.7201	1.63011
23420375	FALL	1.72134	1.70061	1.73185	3.03469	1.56954	1.48139	1.47822	1.46428	1.55517	1.59958	1.52215	1.53905	1.38489	1.36023	1.33964	1.3894	1.5031	1.4468	1.60276	1.74147	1.50874	1.51581	1.26267	1.31513	1.31787	1.41171	1.29578	1.47957	1.3698	1.26243	1.25556	1.39554	1.33594	1.35409	1.31034	1.52201	1.46686	1.75728	1.91034
29781981	FALL	1.81157	1.64298	1.7768	2.75377	1.48345	1.39604	1.74015	1.61458	1.67498	1.56847	1.52857	1.62278	1.64665	1.49939	1.42317	1.43035	1.63614	1.60301	1.69601	1.73063	1.60599	1.6042	1.47371	1.44254	1.23998	1.43775	1.37013	1.48844	1.49571	1.32839	1.40135	1.36242	1.59682	1.57118	1.56059	1.48402	1.58077	1.80503	1.80607
31006817	FALL	1.73708	1.57183	1.63782	3.37001	1.41097	1.29409	1.46873	1.45831	1.6476	1.56285	1.52131	1.54174	1.32255	1.3408	1.35468	1.24451	1.32671	1.29627	1.42566	1.3619	1.51984	1.55191	1.39278	1.33773	1.32284	1.28157	1.15881	1.426	1.31256	1.32672	1.25943	1.12843	1.2943	1.45734	1.36047	1.43243	1.54256	1.81811	1.51469
31716946	FALL	1.73668	1.69924	1.71248	3.36013	1.47721	1.47372	1.6793	1.59913	1.81196	1.69242	1.61372	1.61152	1.49429	1.39119	1.52908	1.5546	1.45665	1.4488	1.65969	1.74807	1.54603	1.62072	1.43977	1.40018	1.29883	1.41045	1.3094	1.72541	1.50357	1.38284	1.36223	1.48725	2.1909	1.42146	1.34259	1.48948	1.06666	1.82941	1.73797
31745909	FALL	1.7499	1.64954	1.71049	2.60335	1.58999	1.23095	1.52214	1.3766	1.64158	1.5213	1.52401	1.56794	1.41198	1.32896	1.32266	1.34177	1.4453	1.41116	1.59039	1.67099	1.5843	1.60101	1.3144	1.31377	1.31529	1.39541	1.19072	1.41266	1.28702	1.29527	1.35849	1.31762	1.25872	1.44346	1.45129	1.49781	1.44574	1.71084	1.64289
31989578	FALL	1.6955	1.59082	1.786	2.85139	1.47643	1.41944	1.53382	1.47863	1.66157	1.6384	1.45549	1.5812	1.42642	1.44678	1.26361	1.26124	1.38393	1.3425	1.61942	1.58566	1.5972	1.46852	1.30939	1.35314	1.25618	1.31134	1.08291	1.61324	1.56416	1.27935	1.27562	1.28802	1.23171	1.42336	1.5031	1.47568	1.63405	1.75872	1.42833
32159767	FALL	1.75707	1.56995	1.7127	3.22357	1.54401	1.35529	1.51593	1.48003	1.57648	1.52471	1.4863	1.57606	1.33248	1.2515	1.29896	1.28543	1.43698	1.39423	1.48774	1.56514	1.55346	1.59077	1.37376	1.33744	1.32873	1.40452	1.15745	1.45784	1.27202	1.35638	1.28166	1.31281	1.35504	1.44621	1.3872	1.46466	1.25922	1.88463	2.4262

## Sheet: RD
RN	FALLER	#3	#4	#5	#6	#15	#16	#17	#18	#19	#20	#21	#22	#23	#24	#25	#26	#27	#28	#29	#30	#31	#32	#33	#34	#35	#36	#38	#39	#40	#41	#42	#43	#44	#45	#46	#47	#48	#49	#50
TOTAL		1758	3317	2363	180	42	41	749	713	870	903	644	663	1227	1476	1406	1447	743	682	739	1042	252	551	919	965	333	244	1	97	65	1664	1603	13	11	438	456	13	48	122	20
SIGNIFICANT		513	1503	798	131	12	0	596	431	315	112	6	8	721	386	628	423	436	457	171	456	0	5	349	237	32	9	0	0	30	211	54	13	10	67	8	0	0	44	13
FRACTION		0.291809	0.45312	0.337706	0.727778	0.285714	0	0.795728	0.604488	0.362069	0.124031	0.00931677	0.0120664	0.587612	0.261518	0.446657	0.292329	0.58681	0.670088	0.231394	0.43762	0	0.00907441	0.379761	0.245596	0.0960961	0.0368852	0	0	0.461538	0.126803	0.0336868	1	0.909091	0.152968	0.0175439	0	0	0.360656	0.65
00328022	CTRL	0.443052	0.603116	0.307598	1.72133	0.386415	0.288967	0.536366	0.517504	0.422238	0.39068	0.549981	0.572424	0.641176	0.633873	0.610886	0.557187	0.681621	0.649512	0.554929	0.591627	0.702328	0.665797	0.663882	0.637977	0.58963	0.500143	0.708092	0.811907	0.661757	0.605638	0.560845	0.63898	0.544383	0.721641	0.638834	0.549157	0.402066	0.607798	0.601725
00501891	CTRL	0.45204	0.559346	0.256324	1.29218	0.323428	0.377496	0.560556	0.521008	0.37662	0.395858	0.529366	0.516434	0.601808	0.634447	0.533674	0.542726	0.643129	0.626962	0.581787	0.570333	0.649196	0.644827	0.617821	0.598045	0.548226	0.511133	0.610521	0.681318	0.680927	0.555594	0.547086	0.528092	0.543092	0.620174	0.639995	0.582263	0.54081	0.601855	0.691024
00523135	CTRL	0.423846	0.485141	0.323846	1.33088	0.38971	0.291758	0.51496	0.50815	0.387054	0.382484	0.551939	0.531776	0.604219	0.619064	0.543549	0.525383	0.559537	0.561735	0.537783	0.401251	0.655485	0.616866	0.653646	0.605094	0.617162	0.453924	0.534762	0.677362	0.658466	0.588438	0.536601	0.630653	0.56767	0.683914	0.536832	0.672846	0.503102	0.421025	0.545161
00735370	CTRL	0.507683	0.537451	0.352101	1.86108	0.321158	0.39742	0.622526	0.565725	0.370065	0.390749	0.583007	0.541055	0.718021	0.750086	0.678074	0.661708	0.608779	0.617517	0.685789	0.620485	0.705036	0.755641	0.734533	0.709056	0.595705	0.561108	0.728327	1.02839	0.813246	0.636415	0.628763	0.689003	0.648482	0.762723	0.726215	0.442899	1.12864	0.640012	0.84283
00766470	CTRL	0.474849	0.503375	0.278244	1.38819	0.405695	0.473065	0.538354	0.528472	0.413159	0.377011	0.598763	0.586073	0.684982	0.67422	0.598512	0.591086	0.648995	0.680023	0.606938	0.519277	0.681276	0.671894	0.674571	0.640043	0.555862	0.537924	0.712368	0.778553	0.744297	0.613384	0.563983	0.599435	0.641987	0.739916	0.704468	0.65206	0.532688	0.606902	0.653499
00805246	CTRL	0.441662	0.541489	0.311911	2.43051	0.458515	0.385659	0.485626	0.487974	0.395738	0.40796	0.524412	0.531264	0.62332	0.632511	0.554642	0.578684	0.618472	0.607444	0.618705	0.553739	0.639705	0.56734	0.624271	0.648789	0.556183	0.518139	0.439208	0.712001	0.657356	0.588493	0.569706	0.499525	0.648915	0.596889	0.56139	0.459433	0.495764	0.757426	0.697139
01212370	CTRL	0.390109	0.511918	0.243631	1.99932	0.400613	0.3333	0.444722	0.50895	0.368581	0.367569	0.526805	0.480513	0.563395	0.608202	0.562171	0.505355	0.570885	0.582726	0.440025	0.474553	0.60223	0.563906	0.616643	0.609891	0.593359	0.476869	0.644087	0.638294	0.639028	0.54322	0.509273	0.502352	0.605394	0.615752	0.565385	0.630398	0.373043	0.517541	0.680132
01605194	CTRL	0.48409	0.602458	0.334386	1.66358	0.271351	0.438886	0.706776	0.663084	0.402278	0.455578	0.588994	0.565216	0.742745	0.741525	0.695293	0.651937	0.697747	0.695227	0.672213	0.605353	0.666311	0.676677	0.846018	0.778321	0.632987	0.52916	0.522231	0.730658	0.721311	0.623608	0.654703	0.777194	0.685644	0.740685	0.723614	0.548809	0.505902	0.659725	0.855897
01791630	CTRL	0.323412	0.492199	0.25132	1.66843	0.300687	0.415318	0.458218	0.44035	0.380999	0.397403	0.483595	0.511931	0.492363	0.580517	0.532061	0.49615	0.565942	0.54418	0.549868	0.44981	0.538163	0.547862	0.630241	0.547528	0.525163	0.49272	0.694117	0.745049	0.654872	0.577167	0.480849	0.547329	0.474495	0.583389	0.579451	0.405738	0.390369	0.573327	0.514118
02028034	CTRL	0.490986	0.540971	0.292723	1.34878	0.39006	0.432212	0.576826	0.567022	0.408825	0.447379	0.588501	0.551636	0.643216	0.652423	0.58053	0.572425	0.623946	0.638616	0.635202	0.565089	0.675786	0.621181	0.662347	0.658566	0.565439	0.523777	0.566359	0.753418	0.690246	0.573648	0.563697	0.576918	0.608225	0.684807	0.661591	0.591679	0.588537	0.612205	0.809434
02094681	CTRL	0.385639	0.520736	0.268031	2.10174	0.253464	0.360353	0.50915	0.466601	0.323817	0.342796	0.562187	0.582175	0.563647	0.564456	0.563105	0.566301	0.639597	0.612341	0.468592	0.570465	0.643073	0.602069	0.633781	0.610466	0.489835	0.437792	0.695171	0.787744	0.647305	0.530125	0.513242	0.632001	0.65646	0.637173	0.557262	0.413182	0.404235	0.490703	0.683753
03164772	CTRL	0.425057	0.519412	0.270021	1.66369	0.280804	0.333526	0.518915	0.497732	0.369065	0.398266	0.559792	0.500443	0.647219	0.62421	0.550069	0.522155	0.609237	0.617947	0.623387	0.548078	0.654319	0.606477	0.621515	0.597614	0.576354	0.490798	0.895106	0.718185	0.603517	0.580469	0.520882	0.532835	0.562146	0.623856	0.582122	0.505418	0.445478	0.546659	0.530274
03472418	CTRL	0.458719	0.548813	0.280243	1.82316	0.347657	0.310129	0.513897	0.449731	0.381483	0.353497	0.534411	0.549466	0.619212	0.605746	0.563389	0.501164	0.60783	0.593517	0.570852	0.551378	0.713033	0.632639	0.613027	0.558747	0.557764	0.491007	0.634866	0.734543	0.591112	0.564561	0.523597	0.555167	0.528487	0.603092	0.577407	0.502285	0.415555	0.548822	0.513115
03593908	CTRL	0.407677	0.575702	0.218267	2.09488	0.260875	0.238912	0.534664	0.465525	0.330089	0.328442	0.460505	0.48237	0.628052	0.662641	0.578831	0.565081	0.660047	0.598142	0.550062	0.539391	0.65292	0.698276	0.618681	0.594707	0.477262	0.458464	0.3875	0.830948	0.629083	0.525352	0.546183	0.722149	0.688596	0.60482	0.591415	0.445879	0.354099	0.600409	0.640752
03973794	CTRL	0.551497	0.702091	0.279713	2.36529	0.359995	0.427169	0.573123	0.553139	0.408319	0.405518	0.607496	0.614122	0.704437	0.703991	0.626482	0.596857	0.692996	0.681819	0.650081	0.631464	0.719754	0.69781	0.68942	0.680305	0.658867	0.564327	0.793266	0.800234	0.72549	0.629491	0.588496	0.773627	0.680597	0.706473	0.662083	0.593046	0.467108	0.587356	0.611694
04334353	CTRL	0.547606	0.613244	0.298977	1.64086	0.380172	0.347848	0.559184	0.507368	0.431781	0.412019	0.551591	0.55569	0.695517	0.69255	0.597461	0.621879	0.668002	0.643179	0.613028	0.630483	0.649098	0.688056	0.639482	0.651309	0.569164	0.551877	0.602928	0.736234	0.627306	0.597612	0.571373	0.633864	0.652142	0.620694	0.603489	0.536278	0.461292	0.65062	0.659961
07017855	CTRL	0.399012	0.450331	0.260896	1.54399	0.299864	0.246431	0.426333	0.469888	0.34579	0.378651	0.516122	0.46955	0.567253	0.622422	0.532692	0.53898	0.588991	0.59001	0.602825	0.538767	0.650661	0.581695	0.541962	0.538355	0.537286	0.460263	0.582232	0.61967	0.519252	0.558298	0.540389	0.585844	0.455203	0.550445	0.578364	0.576002	0.419012	0.483887	0.491369
07029381	CTRL	0.450324	0.533383	0.240688	1.62108	0.319107	0.201171	0.517686	0.526646	0.454454	0.30729	0.441826	0.501046	0.625875	0.615142	0.561429	0.523517	0.648129	0.601936	0.561629	0.557522	0.617615	0.587335	0.711135	0.608279	0.534352	0.468064	0.546815	0.787184	0.49345	0.582767	0.539402	0.622058	0.561618	0.736956	0.609338	0.69921	0.551012	0.635195	0.702907
07531303	CTRL	0.355736	0.529635	0.307036	2.14077	0.222797	0.151334	0.449686	0.518429	0.33991	0.375312	0.565847	0.536464	0.546919	0.495926	0.548977	0.537435	0.636671	0.599381	0.659786	0.626311	0.652186	0.63376	0.640385	0.603543	0.55902	0.504409	0.401206	0.675301	0.55832	0.619313	0.596917	0.512082	0.45688	0.61037	0.587572	0.486557	0.489253	0.524261	0.622798
08786372	CTRL	0.432724	0.513638	0.220109	1.62386	0.391123	0.429839	0.519783	0.510289	0.399774	0.464932	0.508009	0.456198	0.662809	0.666642	0.55681	0.562722	0.559437	0.536619	0.517127	0.384975	0.587203	0.592778	0.594258	0.612341	0.551231	0.525135	0.390631	0.694129	0.574941	0.549995	0.527741	0.580324	0.538088	0.617434	0.537787	0.584779	0.460387	0.441688	0.511433
08861064	CTRL	0.480927	0.644986	0.278689	2.01047	0.469233	0.52358	0.600175	0.560418	0.422761	0.467196	0.569445	0.621585	0.691657	0.710982	0.633905	0.623935	0.672914	0.636219	0.56189	0.53585	0.719433	0.721273	0.750387	0.712712	0.628124	0.551088	0.565353	0.781834	0.691383	0.611441	0.602368	0.548819	0.599627	0.664578	0.669754	0.608691	0.508161	0.553007	0.675074
11373030	CTRL	0.50939	0.66465	0.260766	2.29491	0.399232	0.122426	0.545583	0.544885	0.322569	0.277038	0.485006	0.439742	0.66547	0.679273	0.57812	0.537095	0.580392	0.546832	0.574929	0.474637	0.668218	0.572793	0.714792	0.749409	0.639706	0.583606	0.603817	0.871128	0.584811	0.618384	0.541293	0.568746	0.759449	0.693983	0.624114	0.471574	0.415929	0.641155	0.549071
13698254	CTRL	0.445487	0.543973	0.25728	1.69031	0.201617	0.413742	0.568485	0.586536	0.374656	0.408239	0.541101	0.558137	0.646187	0.641997	0.612811	0.62629	0.66152	0.614069	0.37146	0.466572	0.601643	0.571137	0.661283	0.662586	0.540496	0.472255	0.461531	0.691011	0.597671	0.507904	0.530102	0.588414	0.655627	0.651835	0.599129	0.547321	0.46111	0.533164	0.667412
13823202	CTRL	0.416649	0.492316	0.283226	0.966806	0.328347	0.419552	0.480332	0.492384	0.366599	0.407843	0.512866	0.525908	0.600047	0.60557	0.560377	0.540036	0.594219	0.581933	0.582577	0.552574	0.65001	0.634197	0.597234	0.555937	0.584192	0.437447	0.339748	0.70752	0.520316	0.52544	0.529276	0.461575	0.535342	0.550413	0.584154	0.443606	0.384157	0.594776	0.817369
14841301	CTRL	0.43912	0.464533	0.300618	1.00999	0.345082	0.303402	0.533482	0.517598	0.398556	0.38652	0.597242	0.508813	0.605503	0.580392	0.566394	0.518754	0.574141	0.600514	0.577617	0.544377	0.665874	0.591781	0.646271	0.57602	0.56927	0.478267	0.621751	0.701328	0.533842	0.588125	0.562681	0.44379	0.584113	0.624956	0.576889	0.556335	0.425332	0.509366	0.610642
15103150	CTRL	0.48679	0.608865	0.305984	1.40115	0.343501	0.370508	0.577285	0.509253	0.428926	0.457773	0.536424	0.541383	0.668001	0.663922	0.59891	0.616077	0.648785	0.61662	0.618088	0.569937	0.650595	0.639015	0.718483	0.698361	0.580508	0.536496	0.823219	0.734825	0.6008	0.588048	0.580217	0.626177	0.546019	0.654399	0.637718	0.607891	0.581528	0.623897	0.619183
16111591	CTRL	0.479512	0.59525	0.280498	1.05692	0.268837	0.377448	0.603805	0.632998	0.410565	0.437878	0.620635	0.60333	0.654184	0.654101	0.597368	0.594846	0.562597	0.60644	0.568533	0.603322	0.657173	0.712398	0.733147	0.711823	0.597305	0.543827	0.495207	0.841095	0.69721	0.589578	0.600495	0.617058	0.667673	0.735235	0.666029	0.49441	0.521663	0.519206	0.529315
17104700	CTRL	0.443075	0.496173	0.304422	1.65436	0.417159	0.527173	0.525705	0.484266	0.430361	0.383582	0.536142	0.554385	0.642252	0.66882	0.57933	0.566938	0.637381	0.630709	0.620328	0.619511	0.679699	0.645563	0.622243	0.604666	0.542359	0.491373	0.746502	0.694612	0.613797	0.571632	0.560537	0.621315	0.543214	0.632436	0.632484	0.508186	0.442489	0.644177	0.542019
17696860	CTRL	0.437218	0.474426	0.338721	1.03926	0.414897	0.33479	0.531401	0.51879	0.423771	0.425726	0.563362	0.564256	0.567965	0.603376	0.55562	0.540757	0.618143	0.630807	0.610642	0.571131	0.656191	0.659474	0.640542	0.639381	0.603576	0.551515	0.570808	0.738365	0.646393	0.562989	0.548134	0.383402	0.541062	0.664621	0.641953	0.608721	0.489453	0.571507	0.627527
18447414	CTRL	0.381587	0.518813	0.292823	1.71409	0.456208	0.42521	0.543578	0.534974	0.420923	0.439828	0.545743	0.586668	0.571084	0.584064	0.559178	0.556988	0.609112	0.609381	0.538345	0.448683	0.62713	0.569343	0.663398	0.632691	0.532791	0.425214	1.37908	0.722641	0.673603	0.561053	0.51502	0.570519	0.594841	0.634211	0.622574	0.670422	0.451568	0.602649	0.901097
21478376	CTRL	0.512174	0.636748	0.317533	1.87076	0.413368	0.423501	0.575221	0.571051	0.433051	0.411141	0.57509	0.580113	0.658912	0.678077	0.592298	0.583824	0.637563	0.631942	0.633909	0.607125	0.661676	0.684443	0.684845	0.704181	0.646463	0.621806	0.59096	0.738307	0.644068	0.594009	0.589507	0.588098	0.702954	0.675713	0.695951	0.56687	0.544542	0.679492	0.613377
21930112	CTRL	0.490892	0.535715	0.344718	1.28741	0.293234	0.333333	0.604554	0.565765	0.403049	0.427391	0.535186	0.550314	0.643822	0.617713	0.568062	0.576162	0.635929	0.637829	0.584747	0.55587	0.650655	0.672632	0.703132	0.65029	0.587084	0.514626	0.582672	0.735221	0.663971	0.616372	0.5719	0.554125	0.569542	0.647667	0.624979	0.625874	0.510788	0.58854	0.566271
22920048	CTRL	0.412764	0.465256	0.320723	1.33591	0.420598	0.417653	0.53331	0.482676	0.427265	0.400096	0.617985	0.52382	0.559036	0.600356	0.577889	0.507494	0.640428	0.596414	0.583167	0.503607	0.639612	0.581216	0.63988	0.570333	0.576408	0.491455	0.685774	0.687972	0.565939	0.608546	0.501564	0.541453	0.500524	0.662773	0.582724	0.643461	0.490878	0.63391	0.667316
23061120	CTRL	0.413161	0.490551	0.466859	2.15032	0.43153	0.425375	0.488397	0.436643	0.416688	0.498878	0.549858	0.53323	0.636272	0.648564	0.567848	0.599479	0.528159	0.51072	0.598	0.565485	0.716027	0.743464	0.726799	0.672581	0.63176	0.604374	0.859898	0.8977	0.912651	0.575103	0.596028	0.502002	0.435239	0.987262	0.776779	2.30608	2.16028	0.606844	0.664369
23090391	CTRL	0.420457	0.504465	0.305447	1.15584	0.377926	0.383813	0.518262	0.504021	0.407719	0.412856	0.574087	0.530456	0.596216	0.565231	0.570563	0.521438	0.63822	0.604739	0.638117	0.562693	0.712331	0.639915	0.645316	0.564402	0.54614	0.50535	0.510771	0.684858	0.583287	0.604496	0.540167	0.573706	0.518908	0.633038	0.601018	0.488829	0.465397	0.612067	0.578297
28726383	CTRL	0.45295	0.665869	0.309953	1.3735	0.32165	0.41269	0.506199	0.519692	0.376729	0.388534	0.57029	0.552373	0.619785	0.630004	0.615783	0.564919	0.695006	0.649673	0.590881	0.631934	0.64147	0.682367	0.682238	0.657057	0.577148	0.563893	0.861729	0.824566	0.58369	0.630314	0.56485	0.553074	0.577225	0.691491	0.682495	0.517511	0.492544	0.641027	1.01774
31338365	CTRL	0.411751	0.510895	0.293158	1.59428	0.290484	0.276038	0.541961	0.547389	0.385867	0.440856	0.558736	0.517992	0.658034	0.668681	0.570615	0.577373	0.677271	0.64245	0.598705	0.541089	0.692453	0.644575	0.646409	0.649049	0.596224	0.500662	0.695631	0.756071	0.567034	0.574042	0.546568	0.538799	0.610623	0.629855	0.700666	0.558232	0.482537	0.637621	0.622006
31415134	CTRL	0.462979	0.614117	0.274594	1.7203	0.440289	0.499071	0.498414	0.519364	0.426109	0.45841	0.555776	0.5683	0.640968	0.662678	0.586096	0.55393	0.6512	0.603539	0.422767	0.499592	0.705742	0.673771	0.674152	0.64534	0.582021	0.562339	0.673387	0.731486	0.68583	0.564424	0.530504	0.668066	0.694813	0.729851	0.621566	0.661091	0.553935	0.487093	0.583127
31489556	CTRL	0.542086	0.684078	0.328536	2.62198	0.464581	0.392897	0.665025	0.631235	0.404358	0.419219	0.590065	0.555036	0.736837	0.751836	0.58314	0.593849	0.624913	0.598903	0.647091	0.526327	0.694193	0.69975	0.676478	0.716694	0.581421	0.508283	0.661431	0.940197	0.656648	0.65463	0.609964	0.825477	0.824432	0.727498	0.866908	0.717484	0.477385	0.82664	0.555113
31490472	CTRL	0.430216	0.511569	0.299599	1.44379	0.459302	0.435947	0.544822	0.592668	0.442103	0.435635	0.605283	0.599542	0.635497	0.650395	0.613167	0.577583	0.65209	0.620654	0.659525	0.564282	0.744251	0.655856	0.695508	0.642717	0.599473	0.543064	0.74176	0.724356	0.687126	0.620246	0.558481	0.582831	0.678002	0.708688	0.66826	0.611072	0.554346	0.725607	0.618543
31551469	CTRL	0.479972	0.580153	0.311635	1.66572	0.458885	0.455673	0.496219	0.472722	0.42183	0.438639	0.618137	0.612873	0.734137	0.711623	0.632394	0.659412	0.738019	0.715546	0.701368	0.663496	0.725478	0.722454	0.645568	0.647295	0.56978	0.542855	0.83238	0.700778	0.699058	0.621342	0.589587	0.60845	0.658051	0.637272	0.628522	0.543908	0.575745	0.793524	0.735795
31597476	CTRL	0.504549	0.589523	0.344426	2.11777	0.469579	0.367184	0.597047	0.600033	0.390377	0.413515	0.539588	0.508043	0.680096	0.688956	0.602498	0.591517	0.627689	0.605751	0.594363	0.675698	0.722384	0.672615	0.705904	0.679621	0.573125	0.509549	0.716496	0.761636	0.751032	0.62336	0.540363	0.760483	0.826107	0.685311	0.645834	0.618552	0.406832	0.665164	0.860684
00014800	FALL	0.460537	0.568907	0.290019	1.37102	0.435287	0.290205	0.54126	0.516468	0.385966	0.391749	0.585173	0.534828	0.634071	0.619272	0.576844	0.572488	0.682516	0.665425	0.637334	0.519254	0.653526	0.631725	0.658772	0.604586	0.596689	0.521903	0.412268	0.694984	0.633693	0.614362	0.556852	0.614792	0.513708	0.638444	0.593222	0.579434	0.434263	0.600279	0.637078
00466905	FALL	0.40862	0.65688	0.36326	2.64312	0.257334	0.41288	0.54466	0.519758	0.335477	0.349099	0.50784	0.423165	0.641529	0.609622	0.512981	0.499602	0.628693	0.548386	0.579246	0.465028	0.611721	0.593141	0.626628	0.568332	0.63024	0.614158	0.657558	0.929589	0.612317	0.552167	0.519777	0.5915	0.708715	0.643496	0.626606	0.412614	0.385193	0.5635	0.654858
00530140	FALL	0.406774	0.496761	0.278115	1.3068	0.32444	0.29902	0.545349	0.53449	0.401102	0.426994	0.527281	0.517689	0.597833	0.651799	0.576533	0.557766	0.597929	0.591449	0.632651	0.598223	0.691801	0.622814	0.713419	0.712306	0.546712	0.501176	0.612293	0.742068	0.606881	0.607986	0.570114	0.627759	0.537903	0.661848	0.686484	0.510903	0.484396	0.584413	0.595913
00661155	FALL	0.444344	0.520909	0.259942	1.66891	0.050577	0.127109	0.528046	0.478483	0.357911	0.332152	0.52152	0.515064	0.684009	0.706565	0.574613	0.568914	0.64678	0.642894	0.552062	0.552707	0.595366	0.633062	0.652382	0.567829	0.594287	0.504298	0.48643	0.622267	0.585336	0.570629	0.567607	0.604068	0.609316	0.652252	0.592691	0.472026	0.433596	0.547006	0.580011
00894079	FALL	0.374671	0.500622	0.245762	0.738105	0.2635	0.427002	0.473022	0.506472	0.355258	0.346365	0.514364	0.468062	0.619425	0.629248	0.542192	0.521669	0.627887	0.59553	0.572145	0.555787	0.671689	0.624064	0.602007	0.563104	0.523134	0.427734	0.434055	0.677334	0.456484	0.545253	0.51405	0.623073	0.602805	0.599719	0.570004	0.600355	0.415029	0.501623	0.613195
01211188	FALL	0.553392	0.748243	0.456581	2.49995	0.444787	0.553964	0.794184	0.669042	0.469903	0.486096	0.629256	0.552764	0.841809	0.849981	0.754908	0.71838	0.845748	0.817981	0.856572	0.862883	0.845574	0.752556	0.965399	0.907012	0.679124	0.679042	0.629442	1.17929	1.15722	0.708079	0.697043	1.67785	1.11901	0.775307	0.693629	0.630251	0.629943	0.898923	0.962996
01280309	FALL	0.482223	0.558343	0.253441	2.08666	0.429846	0.330717	0.564522	0.494432	0.393923	0.389447	0.51782	0.475206	0.694468	0.677723	0.51888	0.513975	0.533714	0.553994	0.536995	0.503547	0.646083	0.601638	0.715248	0.647034	0.603783	0.525965	0.762385	0.783364	0.616549	0.553791	0.550772	0.652822	0.821599	0.69595	0.652604	0.615285	0.437264	0.432027	0.51811
01335669	FALL	0.470088	0.529476	0.302307	2.15287	0.319221	0.395617	0.519592	0.504738	0.361092	0.392595	0.545614	0.490669	0.642172	0.650796	0.567066	0.587949	0.615507	0.609142	0.63038	0.577492	0.670353	0.586135	0.686001	0.656909	0.578329	0.526924	0.611249	0.727947	0.586998	0.551199	0.53267	0.609337	0.578099	0.625603	0.643733	0.479172	0.457592	0.665477	0.752753
01651005	FALL	0.543957	0.628163	0.389896	1.30905	0.418053	0.355425	0.607174	0.594888	0.479725	0.497249	0.626581	0.573328	0.741939	0.741941	0.644556	0.660203	0.726106	0.720595	0.809517	0.767846	0.784554	0.738875	0.705019	0.644682	0.676604	0.623312	0.433818	0.818416	0.710728	0.648305	0.622309	0.542127	0.616524	0.752044	0.688728	0.650847	0.491528	0.757016	0.748308
01957449	FALL	0.44516	0.521584	0.312252	1.27373	0.419552	0.435876	0.511626	0.512356	0.434302	0.465281	0.587355	0.586425	0.658224	0.654263	0.590749	0.573523	0.685524	0.704612	0.676779	0.635342	0.716635	0.627748	0.670259	0.623405	0.541989	0.515386	0.617755	0.725991	0.703545	0.582142	0.567489	0.480382	0.727744	0.706589	0.648705	0.472721	0.582338	0.923052	0.893844
02131587	FALL	0.427898	0.480533	0.297112	1.78776	0.390685	0.389104	0.567527	0.589333	0.400451	0.411212	0.531221	0.500287	0.611163	0.615413	0.569734	0.556695	0.593328	0.568572	0.567882	0.492178	0.595836	0.597004	0.646418	0.649861	0.535298	0.533447	0.597072	0.746548	0.700595	0.564334	0.559424	0.578427	0.637753	0.590219	0.690995	0.503159	0.4496	0.49375	0.560759
02155141	FALL	0.532723	0.764912	0.647943	0.972752	0.995857	0.512185	0.982047	0.546137	0.678466	0.553061	0.662976	0.69276	0.724843	0.741656	0.662461	0.706293	0.588726	0.686006	0.534179	0.64805	0.75322	0.991049	0.748147	0.979417	0.778035	0.932682	0.806975	0.705456	1.43062	0.62437	0.762207	0.633434	0.626833	0.681948	1.35418	0.815737	2.77722	0.575946	0.693973
02450852	FALL	0.409603	0.554481	0.236654	2.20908	0.238803	0.292061	0.472383	0.429311	0.306981	0.310361	0.520982	0.459491	0.669327	0.623279	0.5695	0.562131	0.565223	0.568087	0.428436	0.458122	0.588149	0.617375	0.654378	0.620501	0.579702	0.513865	1.00822	0.62028	0.640027	0.574709	0.569058	0.475641	0.632025	0.646384	0.607159	0.472212	0.531284	0.381961	0.361052
03274209	FALL	0.458434	0.590095	0.308679	1.78183	0.381094	0.430622	0.47049	0.518185	0.395008	0.464279	0.592341	0.54961	0.65052	0.689077	0.644388	0.635147	0.65631	0.654448	0.631947	0.555225	0.686211	0.658679	0.709376	0.674708	0.598337	0.554903	1.00112	0.817462	0.629278	0.643671	0.566786	0.71057	0.648616	0.711893	0.617786	0.760009	0.586121	0.671008	0.728083
03591603	FALL	0.467657	0.62081	0.278484	2.46075	0.413131	0.442692	0.562018	0.501637	0.389446	0.369228	0.532686	0.528059	0.678281	0.698562	0.607311	0.540322	0.632751	0.708029	0.56255	0.612658	0.653814	0.654487	0.645638	0.584324	0.620372	0.498022	0.640829	0.839137	0.73914	0.587514	0.549355	0.729067	0.627906	0.625158	0.636016	0.632341	0.51843	0.726625	1.02168
03635406	FALL	0.568392	0.827331	0.442007	2.50245	0.460653	0.247367	0.627335	0.515242	0.363073	0.350563	0.527009	0.637513	0.730073	0.747552	0.588754	0.615429	0.686985	0.630786	0.507711	0.573277	0.634844	0.692705	0.650014	0.656835	0.649992	0.551564	0.426434	0.932458	0.789529	0.580506	0.584725	0.705699	0.689079	0.59401	0.656447	0.583831	0.462376	0.6739	0.736407
04245130	FALL	0.48336	0.620693	0.260962	2.57739	0.275815	0.269023	0.678379	0.713554	0.38111	0.336321	0.511625	0.54758	0.668449	0.658186	0.625851	0.624895	0.649927	0.687577	0.590014	0.627112	0.753633	0.669142	0.747386	0.696966	0.527837	0.533185	0.788492	0.934551	0.694793	0.573111	0.554693	0.709946	0.912262	0.662272	0.653961	0.563547	0.505931	0.599304	0.637513
04646444	FALL	0.4273	0.511159	0.24479	1.72144	0.388103	0.391549	0.613343	0.562842	0.388972	0.387249	0.533061	0.563339	0.649198	0.635169	0.539044	0.547953	0.667642	0.610608	0.526853	0.475196	0.597133	0.64582	0.630935	0.654554	0.546775	0.433557	0.47548	0.790739	0.687749	0.557864	0.521569	0.767291	0.678623	0.683622	0.654473	0.574793	0.520403	0.557631	0.306784
05520550	FALL	0.420799	0.463576	0.320505	1.3307	0.441678	0.487013	0.526315	0.671916	0.548372	0.51154	0.439981	0.44136	0.454388	0.445292	0.451118	0.420971	0.457365	0.478112	0.261678	0.401065	0.407707	0.411463	0.519312	0.555191	0.441827	0.392973	0.511279	0.590979	0.615096	0.430727	0.42162	0.676341	0.64355	0.535922	0.421207	0.560179	0.34799	0.532634	0.601784
08428670	FALL	0.417012	0.509013	0.33064	1.49907	0.450239	0.429228	0.554783	0.572994	0.401517	0.412321	0.540549	0.544878	0.64217	0.687796	0.570807	0.590949	0.673322	0.673011	0.737953	0.701713	0.784875	0.762987	0.660232	0.662003	0.586873	0.556631	0.484911	0.790838	0.585454	0.666609	0.597264	0.595873	0.591116	0.608631	0.656079	0.481232	0.413816	0.726797	0.857295
08976228	FALL	0.231309	0.50893	0.332339	1.94287	0.398213	0.24445	0.441873	0.472988	0.364631	0.36221	0.647026	0.601595	0.337819	0.540699	0.61766	0.527736	0.73518	0.61391	0.87972	0.554601	0.641658	0.608485	0.696744	0.639821	0.556692	0.570439	0.744735	0.724229	0.608808	0.741097	0.539954	0.666042	0.55528	0.606691	0.632764	0.504603	0.415587	1.02318	0.69327
09716050	FALL	0.603783	0.75141	0.600652	2.43277	0.418255	0.643336	0.804424	0.971691	0.557798	0.547631	0.60343	0.561748	0.83176	0.909586	0.766933	0.909203	0.689212	0.923387	0.804416	0.847723	0.797452	0.776124	0.816347	0.863835	0.671816	0.655428	0.273835	1.17521	0.956573	0.740629	0.734304	1.39793	2.10815	0.817718	0.850797	0.71899	0.53562	0.903855	1.22267
11740237	FALL	0.4526	0.518985	0.232635	1.97867	0.472012	0.388752	0.552391	0.583892	0.425879	0.416381	0.566717	0.524824	0.6803	0.666039	0.573588	0.568455	0.719832	0.684289	0.652745	0.604657	0.700105	0.65029	0.703331	0.70329	0.536719	0.456389	0.434671	0.807478	0.702971	0.579081	0.532143	0.575771	0.672029	0.707137	0.69561	0.708385	0.479289	0.645543	0.719531
11777599	FALL	0.608785	0.793283	0.533521	2.12321	0.491073	0.503518	0.853628	0.770034	0.501915	0.505945	0.5543	0.620778	0.79212	0.790994	0.764692	0.697118	0.859177	0.797581	0.632159	0.759594	0.688275	0.691479	0.842615	0.841036	0.720703	0.655983	0.943761	1.13586	0.772648	0.625055	0.624115	0.901526	0.84596	0.752389	0.733438	0.534094	0.523296	0.724512	1.02975
12003473	FALL	0.387316	0.486942	0.252015	1.39644	0.424248	0.383082	0.588336	0.515083	0.423595	0.41434	0.554267	0.54534	0.611921	0.585574	0.557935	0.547857	0.598512	0.613273	0.423873	0.484653	0.62359	0.61932	0.679759	0.656295	0.537543	0.479582	0.625678	0.74349	0.618892	0.54012	0.5651	0.663097	0.570541	0.680992	0.610468	0.577654	0.438613	0.437384	0.514123
13189430	FALL	0.401398	0.551712	0.369889	1.55416	0.410459	0.472358	0.52464	0.575113	0.466347	0.414438	0.618544	0.538952	0.534172	0.441447	0.602907	0.561938	0.655465	0.639797	0.644507	0.64379	0.711501	0.641984	0.644771	0.612749	0.618104	0.538156	0.465544	0.776666	0.659464	0.619581	0.55007	0.614649	0.716934	0.654126	0.641139	0.454836	0.487809	0.564821	0.457902
14841263	FALL	0.547	0.69551	0.250181	3.07329	0.357672	0.285982	0.600302	0.533286	0.366659	0.360744	0.589541	0.610614	0.77758	0.703033	0.646707	0.601698	0.678052	0.626184	0.662577	0.691102	0.782723	0.761368	0.789924	0.688234	0.735616	0.752532	0.458099	1.21983	1.69214	0.6636	0.602948	0.823851	0.658304	0.779697	0.672656	0.502738	0.425633	0.617748	0.620322
15201560	FALL	0.587845	0.667413	0.362332	3.07225	0.433455	0.506107	0.718248	0.669829	0.457955	0.462439	0.621427	0.581559	0.785385	0.758369	0.681375	0.565995	0.656139	0.639955	0.623434	0.62681	0.682963	0.693024	0.790439	0.704239	0.633083	0.604893	0.776626	1.10511	0.748811	0.684015	0.645343	0.945849	1.01449	0.752317	0.693624	0.673465	0.522107	0.783152	0.826888
15444098	FALL	0.485122	0.625929	0.288115	2.65	0.298357	0.464696	0.767881	0.708071	0.455506	0.530349	0.540934	0.648094	0.718795	0.672255	0.608919	0.533033	0.604605	0.651967	0.608459	0.534033	0.703716	1.02278	0.658136	0.638576	0.575639	0.56293	-0.226791	0.961738	0.914112	0.600834	0.568475	0.863287	0.671131	0.625171	0.78189	0.432486	0.55847	0.503184	0.822998
16348702	FALL	0.400616	0.465735	0.167943	1.24623	0.370148	0.395862	0.460652	0.516276	0.388329	0.37059	0.53708	0.542625	0.570154	0.54818	0.568118	0.54243	0.549992	0.569956	0.541211	0.522975	0.612096	0.619081	0.620449	0.604916	0.46403	0.434773	0.558751	0.676778	0.52684	0.584501	0.498019	0.523978	0.554524	0.619281	0.535579	0.385668	0.326943	0.292323	0.513109
16348710	FALL	0.466831	0.542501	0.319639	1.12705	0.485403	0.332456	0.537351	0.517253	0.424914	0.446809	0.547962	0.525735	0.673437	0.641063	0.61315	0.599591	0.673534	0.672529	0.68701	0.645803	0.648871	0.676711	0.641913	0.616422	0.570002	0.492379	0.66948	0.679252	0.606141	0.599651	0.59135	0.59191	0.637219	0.630526	0.573893	0.533809	0.457678	0.674	0.638537
17042607	FALL	0.532134	0.644731	0.322846	2.79577	0.343969	0.389049	0.54233	0.586618	0.374955	0.411571	0.540188	0.496849	0.711218	0.719431	0.571935	0.533962	0.678735	0.65485	0.600216	0.559067	0.637435	0.685496	0.612631	0.624511	0.65299	0.531795	0.657639	0.970534	1.1666	0.592476	0.528696	0.544302	0.817302	0.630568	0.603385	0.613525	0.404017	0.471222	0.820582
17758394	FALL	0.454731	0.681714	0.330911	2.42902	0.403875	0.372306	0.61033	0.57287	0.394279	0.388792	0.511674	0.570951	0.70547	0.685315	0.598438	0.590871	0.63299	0.640307	0.609338	0.590482	0.725613	0.677832	0.751919	0.686511	0.599718	0.545462	0.647881	0.916556	0.635949	0.583006	0.568355	0.600346	0.697631	0.767795	0.677245	0.602662	0.535325	0.703207	0.657587
18104789	FALL	0.523753	0.564133	0.319878	2.06536	0.218628	0.232779	0.806115	0.682988	0.399211	0.439514	0.417843	0.53317	0.72675	0.707421	0.606749	0.60439	0.666117	0.616498	0.61969	0.646898	0.646074	0.65014	0.796205	0.717689	0.556448	0.546758	0.619402	0.838805	0.27259	0.596751	0.58047	0.636823	0.668801	0.755148	0.702924	0.664061	0.466893	0.575616	0.803324
18766889	FALL	0.550804	0.767413	0.457967	2.48135	0.31662	0.328988	0.941069	0.93049	0.440168	0.486632	0.492701	0.5692	0.899301	0.846002	0.847978	0.759145	0.717882	0.719682	0.670889	0.659166	0.709509	0.709473	0.825694	0.811678	0.676603	0.601952	0.560376	1.11107	1.06253	0.651536	0.755557	2.13803	1.81451	0.912463	0.749032	0.731406	0.471311	0.651686	0.678322
22994815	FALL	0.460489	0.499138	0.243132	2.11999	0.400775	0.333443	0.501185	0.445849	0.401322	0.352772	0.543894	0.5447	0.649659	0.644676	0.594685	0.531574	0.651003	0.605117	0.552005	0.523932	0.68323	0.577692	0.680576	0.595505	0.551642	0.452105	0.51338	0.697258	0.595625	0.600627	0.516301	0.651815	0.643064	0.693137	0.610364	0.633926	0.455088	0.552278	0.528904
23420375	FALL	0.544305	0.660993	0.392079	1.77036	0.417246	0.391026	0.591011	0.544868	0.407763	0.431713	0.59723	0.596589	0.70332	0.712778	0.638881	0.643332	0.830574	0.772203	0.69621	0.763339	0.738483	0.706431	0.657089	0.636054	0.647424	0.588936	0.612951	0.806966	0.695653	0.636377	0.619971	0.748338	0.701448	0.621478	0.589038	0.592224	0.492667	0.864055	0.993116
29781981	FALL	0.680748	0.689534	0.397755	1.39265	0.476295	0.510975	0.902443	0.776237	0.522174	0.548679	0.63515	0.711613	0.982826	0.867011	0.785409	0.737749	0.968922	0.924761	0.734047	0.750183	0.746365	0.700909	0.946623	0.844637	0.640016	0.617131	0.539018	0.801304	0.657693	0.65819	0.6935	0.718803	0.836607	0.867668	0.811998	0.627039	0.56386	0.87058	0.839229
31006817	FALL	0.512366	0.548591	0.215195	1.99145	0.389171	0.366923	0.521387	0.533066	0.375803	0.390963	0.493429	0.5483	0.657715	0.656298	0.527328	0.514266	0.633076	0.592691	0.506264	0.413861	0.658311	0.595531	0.689059	0.585043	0.58123	0.520406	0.798453	0.75946	0.618234	0.600141	0.543822	0.523805	0.557252	0.684991	0.619728	0.527514	0.4863	0.685673	0.608308
31716946	FALL	0.58598	0.80937	0.375636	2.31215	0.480834	0.501499	0.786175	0.728361	0.671478	0.580157	0.638016	0.686711	0.832231	0.773854	0.872688	0.885822	0.699044	0.725584	0.630035	0.714278	0.733711	0.697361	0.87594	0.765176	0.719785	0.604051	0.597537	1.07285	0.87065	0.670288	0.652776	1.07747	1.79905	0.744591	0.71523	0.54105	0.378979	0.737212	0.956734
31745909	FALL	0.443252	0.539369	0.286796	1.25617	0.420609	0.319117	0.508585	0.489926	0.412591	0.412599	0.555047	0.511997	0.592443	0.604818	0.567673	0.524192	0.676679	0.666726	0.55341	0.567579	0.666392	0.666718	0.637161	0.613591	0.570091	0.520985	0.559709	0.70619	0.571831	0.605526	0.563882	0.475923	0.431019	0.665204	0.643008	0.592251	0.561655	0.561813	0.531164
31989578	FALL	0.472949	0.654613	0.314448	1.6793	0.264974	0.355494	0.650068	0.586339	0.453479	0.42723	0.551393	0.614917	0.59275	0.623559	0.581315	0.579486	0.69142	0.62722	0.596501	0.512769	0.694619	0.648423	0.673751	0.704403	0.590181	0.506914	0.568411	0.896305	0.858754	0.603467	0.565088	0.59233	0.603048	0.667279	0.712732	0.480601	0.475359	0.608816	0.698192
32159767	FALL	0.496049	0.559389	0.275539	1.88126	0.569102	0.452472	0.589135	0.54932	0.488463	0.475073	0.58453	0.523511	0.698291	0.671724	0.631996	0.535818	0.7593	0.694101	0.637324	0.570373	0.701745	0.600485	0.734868	0.631386	0.56776	0.517835	0.740724	0.748822	0.543452	0.645691	0.590095	0.666369	0.67953	0.709042	0.628535	0.510012	0.225329	0.912515	1.21083
